# Supplementary material for: Plasticity of the MFS1 Promoter Leads to Multidrug Resistance in the Wheat Pathogen Zymoseptoria tritici
Source: mSphere. 2017 Oct 25;2(5):e00393-17. doi: 10.1128/mSphere.00393-17 (PMC5656749; doi:10.1128/mSphere.00393-17)
Supplement: TABLE S1 [file sph005172387st2.xlsx]

## Sheet: Legend
Sheets	Content description
Stat&QC	Reads and mapping descriptive statistics GQ: genotype quality, encoded as a phred quality -10log_10p(genotype call is wrong; DP: The number of reads covering or bridging POS = Read Depth; GERM : all samples have identical genotypes, so this is putatively a germline variant; LOH: genotypes all comprise the alternative allele(s) but some have lost the reference allele; UNIQ: there is but a single s…
09-ASAxIPO94269 GQ_MDR=1	Contig list= Contig Ids; Contig size (in bp); All SNP= Total number of snp or Indels with threshold = Freq MDR(09-ASA or 09-CB1) =1 ie. No ambiguity in MDR parent polymorphism all the other SNPs with freq less than 1 are discared from the analysys; Density =SNP/Contig size (%)
09-CB1xIPO323 GQ_MDR=1	Chr list= Chr Ids; Chr size (in bp); All SNP= Total number of snp or with threshold = Freq MDR(09-ASA or 09-CB1) =1 ie. No ambiguity in MDR parent polymorphism all the other SNPs with freq less than 1 are discared from the analysys; Density =SNP/Chr size (%)

## Sheet: Stat&QC
Reads and mapping QC
	sequencing, samples						mapping statistics, samples
	sample name	Illumina Mb	Illumina reads				sample name	reads mapped	pairs mapped (both)	pairs mapped (coherent)
	M6.f	2763.2	27 632 074				M6	41 154 082 (74.5%)	20 293 065 (73.4%)	20 125 692 (72.8%)
	M6.f	2763.2	27 632 074				R6	49 503 637 (80.0%)	24 414 831 (78.9%)	24 153 158 (78.1%)
	M6.r	2763.2	27 632 074				S6	45 863 506 (79.8%)	22 672 860 (78.9%)	22 493 220 (78.3%)
	M7.f	1356	13 560 325				M7	22 854 027 (84.3%)	11 232 699 (82.8%)	10 966 454 (80.9%)
	M7.r	1356	13 560 325				R7	47 484 740 (92.5%)	23 497 799 (91.5%)	23 146 036 (90.2%)
	R6.f	3094	30 940 249				S7	63 327 250 (91.0%)	31 290 753 (89.9%)	30 767 185 (88.4%)
	R6.r	3094	30 940 249
	R7.f	2567.5	25 674 617
	R7.r	2567.5	25 674 617
	S6.f	2874.2	28 742 461
	S6.r	2874.2	28 742 461
	S7.f	3479.8	34 798 481
	S7.r	3479.8	34 798 481
Variants QC
09ASAXI94269									09-CB1XI323
Variant detection results									Variant detection results
variant calls	279083								variant calls	324025
filter	DP>=5	GQ>=20							filter	DP>=5	GQ>=20
filtered variants	269380	0.965233							filtered variants	316893	0.977989
known variants	0	0							known variants	0	0
Genotyping results									Genotyping results
sample name	140400.1_M6		140400.1_R6		140400.1_S6				sample name	140400.1_M7		140400.1_R7		140400.1_S7
sample number	1		2		3				sample number	1		2		3
sample type	parent		offspring		offspring				sample type	parent		offspring		offspring
specimen	M6		R6		S6				specimen	M7		R7		S7
custom id	M6		R6		S6				custom id	M7		R7		S7
calls made	262525	0.974553	268006	0.994899	267983	0.994814			calls made	300040	0.946818	310395	0.979495	311921	0.98431
GERM calls	10982	0.0418322	262974	0.981224	262225	0.978514			GERM calls	41997	0.139971	291722	0.939841	286199	0.917537
LOH calls	491788	1.8733	238	0.00088804	188	0.000701537			LOH calls	497854	1.65929	106	0.0003415	28	8.97663e-05
UNIQ calls	2298	0.00875345	619	0.00230965	2164	0.00807514			UNIQ calls	10059	0.0335255	219	0.000705553	184	0.000589893

## Sheet: 09-ASAxIPO94269 GQ_MDR=1
Ctg list	Ctg size	All SNPs	Desity
K32ctg1	1082	16	1.47874
K32ctg3	749	3	0.400534
K32ctg4	1155	13	1.12554
K32ctg6	3056	27	0.883508
K32ctg7	646	3	0.464396
K32ctg9	286	6	2.0979
K32ctg10	16953	210	1.23872
K32ctg12	33942	197	0.580402
K32ctg15	279	2	0.716846
K32ctg19	416	6	1.44231
K32ctg22	660	16	2.42424
K32ctg25	308	9	2.92208
K32ctg29	201	2	0.995025
K32ctg30	212	3	1.41509
K32ctg31	344	1	0.290698
K32ctg32	4394	33	0.751024
K32ctg33	17818	139	0.78011
K32ctg34	2825	29	1.02655
K32ctg36	24432	148	0.605763
K32ctg37	5763	5	0.0867604
K32ctg39	503	2	0.397614
K32ctg41	1437	15	1.04384
K32ctg42	310	2	0.645161
K32ctg44	256	1	0.390625
K32ctg48	2043	28	1.37053
K32ctg49	253	1	0.395257
K32ctg51	204	4	1.96078
K32ctg52	201	1	0.497512
K32ctg54	200	1	0.5
K32ctg55	214	1	0.46729
K32ctg56	222	1	0.45045
K32ctg58	1033	7	0.677638
K32ctg60	436	3	0.688073
K32ctg63	9212	124	1.34607
K32ctg64	204	3	1.47059
K32ctg66	2495	6	0.240481
K32ctg67	44634	402	0.900659
K32ctg69	513	3	0.584795
K32ctg70	35928	304	0.846137
K32ctg73	2680	19	0.708955
K32ctg74	212	1	0.471698
K32ctg75	5903	6	0.101643
K32ctg77	29119	267	0.916927
K32ctg78	8827	151	1.71066
K32ctg80	13992	155	1.10778
K32ctg81	13188	139	1.05399
K32ctg82	410	2	0.487805
K32ctg85	4069	8	0.196609
K32ctg86	261	2	0.766284
K32ctg89	323	2	0.619195
K32ctg90	367	1	0.27248
K32ctg91	690	1	0.144928
K32ctg92	299	3	1.00334
K32ctg93	2281	3	0.131521
K32ctg96	1363	3	0.220103
K32ctg99	249	1	0.401606
K32ctg102	262	4	1.52672
K32ctg103	257	1	0.389105
K32ctg104	460	2	0.434783
K32ctg105	1379	7	0.507614
K32ctg109	33256	107	0.321746
K32ctg110	318	5	1.57233
K32ctg111	3590	28	0.779944
K32ctg112	216	2	0.925926
K32ctg116	612	5	0.816993
K32ctg117	286	7	2.44755
K32ctg118	49731	251	0.504715
K32ctg119	202	2	0.990099
K32ctg125	2751	15	0.545256
K32ctg131	740	2	0.27027
K32ctg132	374	3	0.802139
K32ctg134	606	3	0.49505
K32ctg135	330	3	0.909091
K32ctg139	277	4	1.44404
K32ctg140	3260	37	1.13497
K32ctg142	224	4	1.78571
K32ctg143	793	6	0.75662
K32ctg145	249	2	0.803213
K32ctg146	1017	1	0.0983284
K32ctg147	211	1	0.473934
K32ctg150	947	1	0.105597
K32ctg155	4993	69	1.38193
K32ctg156	246	2	0.813008
K32ctg158	8494	21	0.247233
K32ctg159	1329	19	1.42965
K32ctg160	312	5	1.60256
K32ctg162	932	5	0.536481
K32ctg163	244	3	1.22951
K32ctg164	231	1	0.4329
K32ctg167	237	4	1.68776
K32ctg168	34866	210	0.602306
K32ctg169	385	1	0.25974
K32ctg170	215	2	0.930233
K32ctg171	215	2	0.930233
K32ctg172	236	1	0.423729
K32ctg175	357	4	1.12045
K32ctg177	224	4	1.78571
K32ctg178	2492	34	1.36437
K32ctg180	8475	89	1.05015
K32ctg182	287	1	0.348432
K32ctg185	229	1	0.436681
K32ctg186	1854	2	0.107875
K32ctg187	243	3	1.23457
K32ctg189	299	1	0.334448
K32ctg190	2135	14	0.655738
K32ctg191	2139	14	0.654511
K32ctg192	211	1	0.473934
K32ctg193	281	1	0.355872
K32ctg194	1158	2	0.172712
K32ctg195	720	2	0.277778
K32ctg196	2260	54	2.38938
K32ctg198	228	3	1.31579
K32ctg204	1114	3	0.2693
K32ctg208	12834	37	0.288297
K32ctg210	13787	183	1.32734
K32ctg211	50281	457	0.908892
K32ctg215	374	1	0.26738
K32ctg216	296	4	1.35135
K32ctg217	421	3	0.712589
K32ctg218	2189	8	0.365464
K32ctg219	15231	192	1.26059
K32ctg220	453	8	1.766
K32ctg221	251	3	1.19522
K32ctg222	221	3	1.35747
K32ctg225	9704	106	1.09233
K32ctg230	18013	98	0.544052
K32ctg231	665	3	0.451128
K32ctg232	225	4	1.77778
K32ctg234	5222	29	0.555343
K32ctg239	5386	44	0.816933
K32ctg240	71733	328	0.457251
K32ctg243	292	1	0.342466
K32ctg244	25649	200	0.779757
K32ctg246	5107	4	0.0783239
K32ctg248	220	1	0.454545
K32ctg249	3036	25	0.823452
K32ctg250	2548	53	2.08006
K32ctg251	232	5	2.15517
K32ctg252	6822	86	1.26063
K32ctg254	30676	157	0.511801
K32ctg257	1982	3	0.151362
K32ctg260	303	3	0.990099
K32ctg261	232	1	0.431034
K32ctg262	370	1	0.27027
K32ctg263	497	1	0.201207
K32ctg265	1782	19	1.06622
K32ctg266	3283	39	1.18794
K32ctg268	50458	145	0.287368
K32ctg269	496	2	0.403226
K32ctg270	2964	18	0.607287
K32ctg273	4484	32	0.713649
K32ctg276	340	1	0.294118
K32ctg277	447	2	0.447427
K32ctg278	859	5	0.582072
K32ctg279	1227	7	0.570497
K32ctg281	248	2	0.806452
K32ctg282	227	2	0.881057
K32ctg283	671	2	0.298063
K32ctg285	307	9	2.9316
K32ctg287	204	4	1.96078
K32ctg289	3335	17	0.509745
K32ctg291	1593	10	0.627746
K32ctg292	8716	52	0.596604
K32ctg293	6209	31	0.499275
K32ctg294	7901	30	0.379699
K32ctg295	20360	115	0.564833
K32ctg299	364	1	0.274725
K32ctg300	37808	193	0.510474
K32ctg301	997	2	0.200602
K32ctg302	3794	8	0.210859
K32ctg303	337	2	0.593472
K32ctg307	481	3	0.623701
K32ctg312	249	2	0.803213
K32ctg315	902	5	0.554324
K32ctg318	7851	46	0.585913
K32ctg320	3200	21	0.65625
K32ctg322	221	7	3.16742
K32ctg323	727	2	0.275103
K32ctg324	245	6	2.44898
K32ctg325	394	9	2.28426
K32ctg326	9436	27	0.286138
K32ctg327	2062	12	0.581959
K32ctg328	4031	23	0.570578
K32ctg329	580	1	0.172414
K32ctg330	802	9	1.12219
K32ctg331	212	1	0.471698
K32ctg333	4551	6	0.131839
K32ctg335	9705	103	1.06131
K32ctg336	205	1	0.487805
K32ctg337	12297	85	0.691226
K32ctg338	753	8	1.06242
K32ctg339	314	1	0.318471
K32ctg340	5036	11	0.218427
K32ctg341	7696	9	0.116944
K32ctg345	26618	257	0.965512
K32ctg346	7575	75	0.990099
K32ctg348	5275	17	0.322275
K32ctg349	2943	5	0.169895
K32ctg350	20443	8	0.0391332
K32ctg352	349	1	0.286533
K32ctg354	208	3	1.44231
K32ctg360	255	1	0.392157
K32ctg362	208	6	2.88462
K32ctg363	1244	9	0.723473
K32ctg364	729	18	2.46914
K32ctg365	18684	114	0.610148
K32ctg369	203	1	0.492611
K32ctg371	9300	104	1.11828
K32ctg372	5106	43	0.842146
K32ctg373	433	6	1.38568
K32ctg374	243	5	2.05761
K32ctg375	1196	1	0.083612
K32ctg376	3537	4	0.11309
K32ctg377	204	2	0.980392
K32ctg379	10923	47	0.430285
K32ctg380	383	1	0.261097
K32ctg382	6644	37	0.556893
K32ctg385	8875	106	1.19437
K32ctg388	7137	19	0.266218
K32ctg389	738	3	0.406504
K32ctg390	254	1	0.393701
K32ctg394	1585	1	0.0630915
K32ctg396	210	1	0.47619
K32ctg397	255	1	0.392157
K32ctg398	5753	92	1.59917
K32ctg401	805	5	0.621118
K32ctg402	303	3	0.990099
K32ctg403	4743	6	0.126502
K32ctg404	844	10	1.18483
K32ctg408	231	1	0.4329
K32ctg413	3319	27	0.813498
K32ctg415	2594	34	1.31072
K32ctg416	300	1	0.333333
K32ctg422	2346	4	0.170503
K32ctg423	13959	93	0.666237
K32ctg424	206	5	2.42718
K32ctg425	205	3	1.46341
K32ctg426	1632	16	0.980392
K32ctg429	2762	5	0.181028
K32ctg430	20894	47	0.224945
K32ctg434	5343	44	0.823507
K32ctg435	202	1	0.49505
K32ctg436	238	2	0.840336
K32ctg438	894	2	0.223714
K32ctg439	9255	47	0.507834
K32ctg441	369	4	1.08401
K32ctg442	306	7	2.28758
K32ctg443	318	3	0.943396
K32ctg444	57049	351	0.615261
K32ctg445	5212	2	0.038373
K32ctg446	785	10	1.27389
K32ctg449	8496	75	0.882768
K32ctg452	256	1	0.390625
K32ctg455	1796	15	0.835189
K32ctg456	53914	315	0.584264
K32ctg458	1275	4	0.313725
K32ctg459	409	1	0.244499
K32ctg460	306	1	0.326797
K32ctg461	292	1	0.342466
K32ctg463	87221	596	0.683322
K32ctg464	443	4	0.902935
K32ctg465	2321	4	0.17234
K32ctg466	343	3	0.874636
K32ctg467	207	2	0.966184
K32ctg469	230	3	1.30435
K32ctg471	200	2	1
K32ctg472	20935	60	0.286601
K32ctg473	265	6	2.26415
K32ctg475	1307	4	0.306044
K32ctg476	823	6	0.72904
K32ctg477	39532	287	0.725994
K32ctg478	834	20	2.39808
K32ctg480	616	1	0.162338
K32ctg482	4920	43	0.873984
K32ctg483	30899	219	0.708761
K32ctg487	224	1	0.446429
K32ctg488	230	7	3.04348
K32ctg490	2383	3	0.125892
K32ctg492	421	2	0.475059
K32ctg495	285	3	1.05263
K32ctg496	275	6	2.18182
K32ctg497	3399	19	0.558988
K32ctg498	487	1	0.205339
K32ctg502	29617	120	0.405173
K32ctg504	2296	2	0.087108
K32ctg505	20798	156	0.750072
K32ctg506	228	2	0.877193
K32ctg507	394	1	0.253807
K32ctg508	1492	4	0.268097
K32ctg509	4758	42	0.882724
K32ctg510	317	1	0.315457
K32ctg511	1433	16	1.11654
K32ctg513	31798	199	0.625826
K32ctg514	5272	63	1.19499
K32ctg515	306	1	0.326797
K32ctg516	1484	15	1.01078
K32ctg517	2367	11	0.464723
K32ctg518	5866	77	1.31265
K32ctg522	1309	10	0.763942
K32ctg524	248	1	0.403226
K32ctg525	371	2	0.539084
K32ctg530	220	3	1.36364
K32ctg531	3325	84	2.52632
K32ctg533	219	4	1.82648
K32ctg534	11199	82	0.732208
K32ctg535	211	1	0.473934
K32ctg536	360	2	0.555556
K32ctg537	255	2	0.784314
K32ctg539	322	1	0.310559
K32ctg540	270	2	0.740741
K32ctg541	226	2	0.884956
K32ctg543	1303	21	1.61167
K32ctg545	278	4	1.43885
K32ctg546	234	3	1.28205
K32ctg549	1026	1	0.0974659
K32ctg551	11744	162	1.37943
K32ctg552	238	3	1.2605
K32ctg553	38565	154	0.399326
K32ctg554	1189	2	0.168209
K32ctg555	354	9	2.54237
K32ctg557	988	7	0.708502
K32ctg560	28285	48	0.169701
K32ctg561	698	9	1.2894
K32ctg562	613	2	0.326264
K32ctg563	69912	493	0.705172
K32ctg564	10498	75	0.714422
K32ctg566	15886	53	0.333627
K32ctg568	3738	8	0.214018
K32ctg569	206	7	3.39806
K32ctg570	309	2	0.647249
K32ctg572	34343	104	0.302827
K32ctg574	2253	14	0.621394
K32ctg575	7518	23	0.305932
K32ctg577	357	1	0.280112
K32ctg578	1701	9	0.529101
K32ctg579	4966	87	1.75191
K32ctg581	905	5	0.552486
K32ctg582	539	8	1.48423
K32ctg583	14478	96	0.663075
K32ctg584	41092	164	0.399104
K32ctg585	3535	2	0.0565771
K32ctg586	423	3	0.70922
K32ctg588	9498	40	0.421141
K32ctg590	1661	1	0.0602047
K32ctg591	343	2	0.58309
K32ctg592	4504	9	0.199822
K32ctg593	25303	96	0.379402
K32ctg594	991	11	1.10999
K32ctg595	14412	70	0.485706
K32ctg596	210	1	0.47619
K32ctg599	264	2	0.757576
K32ctg600	31676	165	0.520899
K32ctg601	781	4	0.512164
K32ctg603	278	5	1.79856
K32ctg604	777	8	1.0296
K32ctg606	1420	23	1.61972
K32ctg607	3507	2	0.0570288
K32ctg609	8382	58	0.691959
K32ctg610	221	3	1.35747
K32ctg611	1393	23	1.65111
K32ctg614	420	3	0.714286
K32ctg617	397	4	1.00756
K32ctg618	218	1	0.458716
K32ctg620	2770	20	0.722022
K32ctg621	15230	113	0.741957
K32ctg622	212	4	1.88679
K32ctg623	1761	11	0.624645
K32ctg624	45625	71	0.155616
K32ctg626	35790	208	0.581168
K32ctg629	279	3	1.07527
K32ctg630	7426	156	2.10073
K32ctg631	245	5	2.04082
K32ctg632	1421	16	1.12597
K32ctg634	346	2	0.578035
K32ctg635	22983	217	0.944176
K32ctg636	470	1	0.212766
K32ctg637	761	3	0.394218
K32ctg638	233	1	0.429185
K32ctg642	1618	8	0.494438
K32ctg643	2514	13	0.517104
K32ctg644	1315	3	0.228137
K32ctg645	408	9	2.20588
K32ctg646	43888	207	0.471655
K32ctg647	871	17	1.95178
K32ctg648	3688	25	0.677874
K32ctg649	453	1	0.220751
K32ctg651	768	1	0.130208
K32ctg652	46035	297	0.645161
K32ctg653	642	2	0.311526
K32ctg655	37799	228	0.603191
K32ctg657	742	1	0.134771
K32ctg658	6193	18	0.290651
K32ctg659	411	8	1.94647
K32ctg660	9553	65	0.680415
K32ctg661	6248	53	0.848271
K32ctg662	5692	30	0.527056
K32ctg663	29641	196	0.661246
K32ctg665	30509	193	0.6326
K32ctg666	383	1	0.261097
K32ctg667	7344	2	0.0272331
K32ctg668	1387	5	0.36049
K32ctg669	893	4	0.447928
K32ctg670	5514	12	0.217628
K32ctg671	1382	7	0.506512
K32ctg672	3150	24	0.761905
K32ctg674	2065	3	0.145278
K32ctg676	442	3	0.678733
K32ctg677	81662	262	0.320835
K32ctg678	438	11	2.51142
K32ctg679	1058	2	0.189036
K32ctg680	69513	224	0.322242
K32ctg681	395	9	2.27848
K32ctg682	21947	188	0.856609
K32ctg683	345	3	0.869565
K32ctg684	5595	11	0.196604
K32ctg686	40925	145	0.354307
K32ctg687	1666	12	0.720288
K32ctg688	13474	90	0.667953
K32ctg690	5733	43	0.750044
K32ctg692	52901	356	0.672955
K32ctg694	396	12	3.0303
K32ctg695	2499	13	0.520208
K32ctg696	364	7	1.92308
K32ctg697	21290	131	0.615312
K32ctg698	24170	180	0.744725
K32ctg699	3373	26	0.770827
K32ctg700	7224	7	0.0968992
K32ctg701	61161	472	0.771734
K32ctg702	472	1	0.211864
K32ctg703	684	1	0.146199
K32ctg705	19665	123	0.625477
K32ctg706	9203	145	1.57557
K32ctg708	37748	242	0.641094
K32ctg709	28660	148	0.516399
K32ctg710	59781	489	0.817986
K32ctg711	41023	217	0.528972
K32ctg712	7386	26	0.352017
K32ctg713	355	6	1.69014
K32ctg715	18063	177	0.979904
K32ctg717	22693	198	0.872516
K32ctg718	4068	64	1.57325
K32ctg719	2235	10	0.447427
K32ctg720	386	1	0.259067
K32ctg722	50812	666	1.31071
K32ctg723	962	16	1.6632
K32ctg724	2523	5	0.198177
K32ctg726	866	10	1.15473
K32ctg727	26856	229	0.852696
K32ctg728	506	7	1.3834
K32ctg729	413	2	0.484262
K32ctg730	855	8	0.935673
K32ctg731	10549	2	0.0189591
K32ctg734	463	4	0.863931
K32ctg735	402	2	0.497512
K32ctg736	437	7	1.60183
K32ctg737	402	7	1.74129
K32ctg738	29192	309	1.05851
K32ctg739	85555	352	0.411431
K32ctg740	423	3	0.70922
K32ctg741	605	1	0.165289
K32ctg742	974	6	0.616016
K32ctg743	952	10	1.05042
K32ctg744	59510	460	0.772979
K32ctg745	666	17	2.55255
K32ctg747	75714	457	0.603587
K32ctg748	40066	77	0.192183
K32ctg749	17480	247	1.41304
K32ctg750	1509	11	0.72896
K32ctg751	1599	4	0.250156
K32ctg752	878	2	0.22779
K32ctg754	169652	994	0.585905
K32ctg755	1264	8	0.632911
K32ctg756	824	7	0.849515
K32ctg757	122025	580	0.475312
K32ctg758	2889	42	1.45379
K32ctg759	1115	2	0.179372
K32ctg760	611	3	0.490998
K32ctg761	690	7	1.01449
K32ctg762	1013	1	0.0987167
K32ctg763	1827	30	1.64204
K32ctg764	5879	13	0.221126
K32ctg765	520	9	1.73077
K32ctg766	34140	163	0.477446
K32ctg767	835	6	0.718563
K32ctg768	562	4	0.711744
K32ctg769	427	3	0.702576
K32ctg770	39285	48	0.122184
K32ctg771	4336	1	0.0230627
K32ctg772	6230	56	0.898876
K32ctg773	3939	13	0.330033
K32ctg774	15521	136	0.876232
K32ctg775	48481	190	0.391906
K32ctg776	3270	24	0.733945
K32ctg777	7520	3	0.0398936
K32ctg778	28230	141	0.499469
K32ctg779	20130	131	0.65077
K32ctg780	12402	75	0.604741
K32ctg781	55051	344	0.624875
K32ctg782	11202	4	0.0357079
K32ctg783	17876	91	0.509062
K32ctg784	897	7	0.780379
K32ctg785	379	7	1.84697
K32ctg786	1205	6	0.497925
K32ctg787	12512	31	0.247762
K32ctg788	505	6	1.18812
K32ctg790	5262	1	0.0190042
K32ctg791	400	5	1.25
K32ctg792	1812	11	0.607064
K32ctg793	1067	7	0.656045
K32ctg794	1469	6	0.408441
K32ctg796	809	1	0.123609
K32ctg797	542	3	0.553506
K32ctg798	9473	34	0.358915
K32ctg799	18090	19	0.10503
K32ctg800	1490	6	0.402685
K32ctg802	5176	36	0.695518
K32ctg803	3534	41	1.16016
K32ctg804	35945	23	0.0639866
K32ctg805	38814	46	0.118514
K32ctg806	39845	210	0.527042
K32ctg808	384	5	1.30208
K32ctg809	19681	74	0.375997
K32ctg811	26773	192	0.71714
K32ctg812	2232	52	2.32975
K32ctg815	36636	164	0.447647
K32ctg816	11392	67	0.588132
K32ctg817	11670	51	0.437018
K32ctg819	5262	35	0.665146
K32ctg820	1516	19	1.2533
K32ctg821	1516	13	0.85752
K32ctg822	480	1	0.208333
K32ctg823	2013	23	1.14257
K32ctg824	751	2	0.266312
K32ctg825	751	1	0.133156
K32ctg826	1189	1	0.0841043
K32ctg827	441	7	1.5873
K32ctg828	810	7	0.864198
K32ctg829	52830	279	0.528109
K32ctg831	69728	721	1.03402
K32ctg832	45332	191	0.421336
K32ctg833	1059	11	1.03872
K32ctg834	45483	369	0.811292
K32ctg835	735	12	1.63265
K32ctg836	1781	8	0.449186
K32ctg837	20260	212	1.0464
K32ctg838	2025	9	0.444444
K32ctg839	663	5	0.754148
K32ctg842	638	2	0.31348
K32ctg843	1378	25	1.81422
K32ctg844	19656	155	0.788563
K32ctg845	234606	852	0.363162
K32ctg846	40611	141	0.347197
K32ctg847	27381	307	1.12122
K32ctg848	2445	33	1.34969
K32ctg849	10865	44	0.40497
K32ctg850	76174	460	0.603881
K32ctg851	569	7	1.23023
K32ctg853	469	6	1.27932
K32ctg854	693	1	0.1443
K32ctg855	36023	171	0.474697
K32ctg856	1666	18	1.08043
K32ctg857	52089	286	0.54906
K32ctg859	26038	133	0.510792
K32ctg860	368	6	1.63043
K32ctg861	44388	304	0.68487
K32ctg863	108924	816	0.749146
K32ctg864	17891	79	0.441563
K32ctg865	371	10	2.69542
K32ctg866	101420	627	0.618221
K32ctg867	26511	104	0.39229
K32ctg868	2883	43	1.4915
K32ctg869	104264	304	0.291568
K32ctg871	877	23	2.62258
K32ctg872	3339	11	0.32944
K32ctg874	2928	13	0.443989
K32ctg876	132327	739	0.558465
K32ctg878	53559	318	0.593738
K32ctg879	2282	7	0.306748
K32ctg880	623	8	1.28411
K32ctg881	21988	122	0.554848
K32ctg882	37411	490	1.30978
K32ctg883	54060	245	0.4532
K32ctg884	8205	22	0.268129
K32ctg885	11043	93	0.842162
K32ctg886	4232	29	0.685255
K32ctg887	8991	11	0.122345
K32ctg888	387	2	0.516796
K32ctg891	361	4	1.10803
K32ctg892	361	5	1.38504
K32ctg894	10615	51	0.480452
K32ctg895	75704	608	0.803128
K32ctg896	388	6	1.54639
K32ctg898	557	2	0.359066
K32ctg899	12903	2	0.0155003
K32ctg900	457	9	1.96937
K32ctg901	711	1	0.140647
K32ctg902	7370	14	0.189959
K32ctg903	1150	1	0.0869565
K32ctg904	40076	239	0.596367
K32ctg905	1005	14	1.39303
K32ctg906	67500	427	0.632593
K32ctg907	22274	114	0.511807
K32ctg908	484	4	0.826446
K32ctg909	44689	262	0.586274
K32ctg910	31846	90	0.28261
K32ctg911	44274	181	0.408818
K32ctg912	10926	10	0.0915248
K32ctg913	849	1	0.117786
K32ctg914	48111	48	0.0997693
K32ctg915	4228	60	1.41911
K32ctg916	90410	331	0.36611
K32ctg917	21028	3	0.0142667
K32ctg918	52658	313	0.594402
K32ctg919	1284	18	1.40187
K32ctg920	750	2	0.266667
K32ctg921	39182	205	0.523199
K32ctg922	393	2	0.508906
K32ctg923	4401	6	0.136333
K32ctg925	34378	210	0.610856
K32ctg926	82716	569	0.687896
K32ctg928	40618	232	0.571175
K32ctg929	836	8	0.956938
K32ctg931	3963	2	0.0504668
K32ctg933	853	3	0.3517
K32ctg934	2550	24	0.941176
K32ctg935	7728	98	1.26812
K32ctg936	5486	13	0.236967
K32ctg937	1202	20	1.66389
K32ctg938	32744	167	0.510017
K32ctg939	8779	96	1.09352
K32ctg940	1036	4	0.3861
K32ctg941	2564	58	2.26209
K32ctg944	22181	136	0.613137
K32ctg945	338	3	0.887574
K32ctg946	1313	19	1.44707
K32ctg947	18355	80	0.435849
K32ctg948	73469	405	0.551253
K32ctg949	22722	173	0.761377
K32ctg953	36325	103	0.283551
K32ctg954	357	6	1.68067
K32ctg955	3483	47	1.34941
K32ctg956	562	8	1.42349
K32ctg957	55554	221	0.397811
K32ctg958	15001	12	0.0799947
K32ctg959	463	5	1.07991
K32ctg960	565	4	0.707965
K32ctg961	34141	186	0.5448
K32ctg962	29018	206	0.709904
K32ctg964	463	4	0.863931
K32ctg965	35295	187	0.52982
K32ctg967	526	6	1.14068
K32ctg968	686	1	0.145773
K32ctg969	18417	73	0.396373
K32ctg970	732	4	0.546448
K32ctg971	430	4	0.930233
K32ctg972	720	13	1.80556
K32ctg973	39366	140	0.355637
K32ctg974	22772	57	0.250307
K32ctg975	536	7	1.30597
K32ctg976	749	2	0.267023
K32ctg978	18210	90	0.494234
K32ctg979	862	6	0.696056
K32ctg980	691	2	0.289436
K32ctg981	1061	16	1.50801
K32ctg982	20639	5	0.024226
K32ctg983	11023	120	1.08863
K32ctg984	83159	573	0.689041
K32ctg985	755	2	0.264901
K32ctg986	17313	4	0.023104
K32ctg987	33452	103	0.307904
K32ctg988	6922	60	0.866802
K32ctg989	3431	26	0.757797
K32ctg990	422	3	0.7109
K32ctg991	369	5	1.35501
K32ctg992	3638	18	0.494777
K32ctg993	5916	4	0.0676133
K32ctg994	599	16	2.67112
K32ctg995	354	3	0.847458
K32ctg996	356	4	1.1236
K32ctg998	127447	402	0.315425
K32ctg999	19224	133	0.691844
K32ctg1000	448	7	1.5625
K32ctg1001	1176	1	0.085034
K32ctg1002	4328	6	0.138632
K32ctg1004	20737	40	0.192892
K32ctg1005	35512	258	0.726515
K32ctg1006	61115	438	0.716682
K32ctg1007	11187	84	0.750872
K32ctg1008	80900	343	0.42398
K32ctg1009	439	2	0.455581
K32ctg1010	16001	45	0.281232
K32ctg1011	61622	409	0.663724
K32ctg1013	13765	117	0.849982
K32ctg1014	60964	437	0.716816
K32ctg1015	99150	368	0.371155
K32ctg1016	85343	320	0.374958
K32ctg1017	44012	230	0.522585
K32ctg1018	71902	344	0.478429
K32ctg1019	1924	16	0.831601
K32ctg1020	13797	22	0.159455
K32ctg1021	47128	371	0.787218
K32ctg1022	2644	13	0.491679
K32ctg1023	14181	28	0.197447
K32ctg1024	34125	242	0.709158
K32ctg1025	3152	39	1.23731
K32ctg1028	1770	2	0.112994
K32ctg1031	1369	3	0.219138
K32ctg1032	73890	383	0.518338
K32ctg1033	70808	203	0.286691
K32ctg1034	1570	18	1.1465
K32ctg1035	345	4	1.15942
K32ctg1037	1368	10	0.730994
K32ctg1039	7813	45	0.575963
K32ctg1040	1567	3	0.191449
K32ctg1041	4787	11	0.229789
K32ctg1043	684	3	0.438596
K32ctg1044	99271	316	0.318321
K32ctg1045	37946	438	1.15427
K32ctg1046	340	4	1.17647
K32ctg1047	44459	273	0.614049
K32ctg1048	11015	98	0.889696
K32ctg1049	70248	429	0.610694
K32ctg1050	23513	113	0.480585
K32ctg1051	13341	56	0.419759
K32ctg1052	2310	9	0.38961
K32ctg1053	1402	24	1.71184
K32ctg1054	15739	60	0.381219
K32ctg1055	391	1	0.255754
K32ctg1056	551	7	1.27042
K32ctg1057	76231	270	0.354187
K32ctg1059	764	5	0.65445
K32ctg1060	65306	312	0.477751
K32ctg1061	2719	2	0.0735565
K32ctg1065	963	3	0.311526
K32ctg1066	9429	52	0.55149
K32ctg1067	4867	38	0.780768
K32ctg1068	91351	397	0.434587
K32ctg1069	583	8	1.37221
K32ctg1070	471	8	1.69851
K32ctg1071	1029	1	0.0971817
K32ctg1073	47522	257	0.540802
K32ctg1074	10295	150	1.45702
K32ctg1075	14688	76	0.517429
K32ctg1076	653	11	1.68453
K32ctg1077	12514	9	0.0719195
K32ctg1079	7255	68	0.937285
K32ctg1080	22027	91	0.413129
K32ctg1081	57437	284	0.494455
K32ctg1082	44125	53	0.120113
K32ctg1083	94178	398	0.422604
K32ctg1085	392	8	2.04082
K32ctg1086	145389	940	0.646541
K32ctg1087	32491	272	0.837155
K32ctg1088	3361	4	0.119012
K32ctg1089	2140	4	0.186916
K32ctg1090	2140	2	0.0934579
K32ctg1091	23757	23	0.0968136
K32ctg1094	13870	41	0.295602
K32ctg1097	1820	13	0.714286
K32ctg1098	31123	80	0.257045
K32ctg1099	9865	174	1.76381
K32ctg1100	8976	63	0.701872
K32ctg1101	519	7	1.34875
K32ctg1102	1699	24	1.4126
K32ctg1103	6371	4	0.0627845
K32ctg1104	16223	207	1.27597
K32ctg1105	934	4	0.428266
K32ctg1107	481	10	2.079
K32ctg1109	1121	1	0.0892061
K32ctg1110	7794	58	0.744162
K32ctg1111	573	4	0.69808
K32ctg1112	527	1	0.189753
K32ctg1113	74777	147	0.196585
K32ctg1114	94564	486	0.513938
K32ctg1115	355	5	1.40845
K32ctg1116	899	2	0.222469
K32ctg1117	3411	4	0.117268
K32ctg1118	549	1	0.182149
K32ctg1119	48475	145	0.299123
K32ctg1121	816	7	0.857843
K32ctg1122	9236	17	0.184062
K32ctg1123	16510	164	0.993337
K32ctg1124	1365	6	0.43956
K32ctg1125	1365	1	0.0732601
K32ctg1126	797	7	0.878294
K32ctg1127	541	2	0.369686
K32ctg1129	31829	109	0.342455
K32ctg1130	8438	117	1.38658
K32ctg1132	6357	13	0.204499
K32ctg1134	545	3	0.550459
K32ctg1135	40109	360	0.897554
K32ctg1136	357	1	0.280112
K32ctg1139	439	2	0.455581
K32ctg1140	317	5	1.57729
K32ctg1143	553	6	1.08499
K32ctg1144	64032	258	0.402924
K32ctg1145	634	2	0.315457
K32ctg1146	33603	10	0.0297592
K32ctg1147	341	1	0.293255
K32ctg1148	7377	3	0.0406669
K32ctg1149	1467	9	0.613497
K32ctg1150	3602	42	1.16602
K32ctg1151	442	4	0.904977
K32ctg1152	4199	25	0.59538
K32ctg1153	152897	1235	0.807733
K32ctg1156	15172	97	0.639336
K32ctg1157	59141	589	0.995925
K32ctg1158	99458	703	0.706831
K32ctg1159	395	3	0.759494
K32ctg1160	61859	242	0.391212
K32ctg1162	14634	26	0.177668
K32ctg1163	834	5	0.59952
K32ctg1165	35627	64	0.179639
K32ctg1166	97960	688	0.702327
K32ctg1167	32202	186	0.577604
K32ctg1169	40251	198	0.491913
K32ctg1170	30552	82	0.268395
K32ctg1171	428	3	0.700935
K32ctg1172	10871	88	0.809493
K32ctg1174	5043	47	0.931985
K32ctg1175	2239	3	0.133988
K32ctg1176	395	6	1.51899
K32ctg1177	1063	30	2.8222
K32ctg1178	26002	28	0.107684
K32ctg1179	40771	208	0.510167
K32ctg1180	4293	22	0.512462
K32ctg1181	17207	94	0.546289
K32ctg1182	2481	2	0.0806127
K32ctg1183	68575	389	0.567262
K32ctg1184	12699	67	0.527601
K32ctg1185	3348	19	0.567503
K32ctg1187	68908	614	0.891043
K32ctg1189	1980	1	0.0505051
K32ctg1190	15441	146	0.945535
K32ctg1191	50453	376	0.745248
K32ctg1192	1090	4	0.366972
K32ctg1193	63992	409	0.639142
K32ctg1194	9712	70	0.720758
K32ctg1195	561	2	0.356506
K32ctg1196	7301	3	0.0410903
K32ctg1197	779	4	0.513479
K32ctg1198	22511	125	0.555284
K32ctg1199	530	2	0.377358
K32ctg1200	3713	21	0.56558
K32ctg1201	133594	980	0.733566
K32ctg1202	46905	124	0.264364
K32ctg1203	3882	44	1.13344
K32ctg1205	23148	2	0.00864006
K32ctg1206	685	23	3.35766
K32ctg1207	521	3	0.575816
K32ctg1209	411	1	0.243309
K32ctg1210	6059	2	0.0330087
K32ctg1211	6397	2	0.0312647
K32ctg1212	3955	22	0.556258
K32ctg1213	4968	5	0.100644
K32ctg1214	1824	5	0.274123
K32ctg1216	41122	328	0.797627
K32ctg1217	43168	250	0.579133
K32ctg1218	764	2	0.26178
K32ctg1219	200315	675	0.336969
K32ctg1220	1077	12	1.11421
K32ctg1221	19097	87	0.455569
K32ctg1222	445	7	1.57303
K32ctg1223	23823	170	0.713596
K32ctg1224	63121	202	0.32002
K32ctg1225	523	4	0.764818
K32ctg1226	44725	166	0.371157
K32ctg1227	73024	392	0.53681
K32ctg1228	407	7	1.7199
K32ctg1229	15174	219	1.44326
K32ctg1231	10994	95	0.864108
K32ctg1232	1085	24	2.21198
K32ctg1233	4493	35	0.77899
K32ctg1234	9086	43	0.473256
K32ctg1237	46340	181	0.390591
K32ctg1238	76442	541	0.707726
K32ctg1240	142786	297	0.208004
K32ctg1241	379	2	0.527704
K32ctg1243	762	12	1.5748
K32ctg1244	420	1	0.238095
K32ctg1246	341	4	1.17302
K32ctg1250	13872	32	0.230681
K32ctg1252	69923	289	0.413312
K32ctg1253	4191	27	0.644238
K32ctg1254	758	6	0.791557
K32ctg1255	1115	3	0.269058
K32ctg1257	363	1	0.275482
K32ctg1258	55649	404	0.725979
K32ctg1259	396	6	1.51515
K32ctg1260	205033	1362	0.664283
K32ctg1261	23488	278	1.18358
K32ctg1262	1481	1	0.0675219
K32ctg1263	653	3	0.459418
K32ctg1264	9975	97	0.972431
K32ctg1265	1015	9	0.8867
K32ctg1266	1534	2	0.130378
K32ctg1267	541	1	0.184843
K32ctg1268	541	4	0.739372
K32ctg1269	1248	12	0.961538
K32ctg1270	5866	16	0.272758
K32ctg1271	373	3	0.80429
K32ctg1272	32782	259	0.790068
K32ctg1273	389	3	0.771208
K32ctg1274	10450	104	0.995215
K32ctg1275	8600	34	0.395349
K32ctg1276	5147	8	0.15543
K32ctg1277	379	1	0.263852
K32ctg1278	923	4	0.433369
K32ctg1279	12262	96	0.782907
K32ctg1281	14298	100	0.699399
K32ctg1282	556	7	1.25899
K32ctg1283	4877	16	0.328071
K32ctg1285	6836	14	0.204798
K32ctg1286	6360	40	0.628931
K32ctg1287	955	5	0.52356
K32ctg1288	369	1	0.271003
K32ctg1289	70370	138	0.196106
K32ctg1290	448	1	0.223214
K32ctg1291	9164	60	0.654736
K32ctg1292	7442	14	0.188121
K32ctg1294	81471	334	0.409962
K32ctg1295	49365	222	0.449711
K32ctg1296	16475	174	1.05615
K32ctg1297	2699	4	0.148203
K32ctg1298	25699	211	0.821044
K32ctg1299	6975	119	1.70609
K32ctg1300	927	1	0.107875
K32ctg1302	4814	37	0.768592
K32ctg1303	915	9	0.983607
K32ctg1304	1334	18	1.34933
K32ctg1308	333	3	0.900901
K32ctg1309	25641	190	0.741001
K32ctg1310	9588	119	1.24113
K32ctg1311	15862	88	0.554785
K32ctg1312	348	1	0.287356
K32ctg1313	12390	17	0.137207
K32ctg1314	22617	73	0.322766
K32ctg1315	27303	268	0.981577
K32ctg1316	1216	5	0.411184
K32ctg1317	63204	145	0.229416
K32ctg1319	396	1	0.252525
K32ctg1320	3446	5	0.145096
K32ctg1321	21621	46	0.212756
K32ctg1322	1203	3	0.249377
K32ctg1323	26641	17	0.0638114
K32ctg1324	1389	14	1.00792
K32ctg1325	645	11	1.70543
K32ctg1326	18798	70	0.37238
K32ctg1327	502	3	0.59761
K32ctg1328	3459	4	0.11564
K32ctg1329	9304	47	0.505159
K32ctg1331	1660	2	0.120482
K32ctg1335	22591	218	0.964986
K32ctg1336	5351	65	1.21473
K32ctg1337	574	7	1.21951
K32ctg1338	9886	39	0.394497
K32ctg1339	623	9	1.44462
K32ctg1340	1679	17	1.01251
K32ctg1342	14184	69	0.486464
K32ctg1343	375	3	0.8
K32ctg1344	25283	83	0.328284
K32ctg1345	470	7	1.48936
K32ctg1346	38719	245	0.632764
K32ctg1347	820	1	0.121951
K32ctg1348	2497	23	0.921105
K32ctg1349	493	2	0.40568
K32ctg1350	56197	310	0.551631
K32ctg1351	44019	229	0.52023
K32ctg1353	11069	58	0.523986
K32ctg1354	39206	45	0.114778
K32ctg1355	1469	5	0.340368
K32ctg1356	1770	1	0.0564972
K32ctg1357	42396	614	1.44825
K32ctg1358	3521	8	0.227208
K32ctg1359	75216	575	0.764465
K32ctg1361	5040	26	0.515873
K32ctg1362	2221	23	1.03557
K32ctg1363	916	6	0.655022
K32ctg1364	19609	45	0.229486
K32ctg1365	51730	341	0.659192
K32ctg1366	8863	11	0.124111
K32ctg1367	13224	76	0.574713
K32ctg1368	1418	14	0.987306
K32ctg1370	376	1	0.265957
K32ctg1371	51898	135	0.260126
K32ctg1372	1008	3	0.297619
K32ctg1373	22793	223	0.978371
K32ctg1374	829	7	0.844391
K32ctg1375	1205	2	0.165975
K32ctg1378	2424	4	0.165017
K32ctg1379	17538	117	0.667123
K32ctg1380	551	4	0.725953
K32ctg1381	49690	249	0.501107
K32ctg1382	417	6	1.43885
K32ctg1383	4690	16	0.341151
K32ctg1384	17420	63	0.361653
K32ctg1385	659	11	1.6692
K32ctg1386	48139	93	0.193191
K32ctg1387	25904	186	0.718036
K32ctg1388	1644	2	0.121655
K32ctg1389	5430	13	0.239411
K32ctg1391	90957	670	0.736612
K32ctg1392	2329	8	0.343495
K32ctg1393	1841	4	0.217273
K32ctg1394	8944	5	0.0559034
K32ctg1395	1244	1	0.0803859
K32ctg1397	37122	206	0.554927
K32ctg1398	15607	19	0.12174
K32ctg1399	5600	42	0.75
K32ctg1400	16401	8	0.0487775
K32ctg1401	566	3	0.530035
K32ctg1402	460	2	0.434783
K32ctg1403	113787	326	0.2865
K32ctg1404	6358	64	1.00661
K32ctg1405	549	9	1.63934
K32ctg1406	1629	8	0.491099
K32ctg1407	877	2	0.22805
K32ctg1408	27785	141	0.507468
K32ctg1409	841	13	1.54578
K32ctg1410	41055	171	0.416514
K32ctg1411	600	4	0.666667
K32ctg1412	59375	201	0.338526
K32ctg1413	353	1	0.283286
K32ctg1414	430	3	0.697674
K32ctg1415	654	3	0.458716
K32ctg1416	5596	10	0.178699
K32ctg1418	440	2	0.454545
K32ctg1419	624	5	0.801282
K32ctg1421	6751	106	1.57014
K32ctg1422	14444	94	0.650789
K32ctg1424	420	3	0.714286
K32ctg1425	11699	110	0.940251
K32ctg1427	15954	20	0.12536
K32ctg1429	29854	189	0.633081
K32ctg1430	439	12	2.73349
K32ctg1431	434	8	1.84332
K32ctg1432	49623	313	0.630756
K32ctg1433	8207	50	0.609236
K32ctg1434	1147	3	0.261552
K32ctg1435	4657	34	0.730084
K32ctg1436	398	7	1.75879
K32ctg1437	4439	41	0.923631
K32ctg1439	371	5	1.34771
K32ctg1440	11529	50	0.433689
K32ctg1442	104491	783	0.749347
K32ctg1443	3476	5	0.143843
K32ctg1444	389	5	1.28535
K32ctg1445	383	5	1.30548
K32ctg1446	826	12	1.45278
K32ctg1448	763	2	0.262123
K32ctg1450	39724	175	0.44054
K32ctg1451	427	1	0.234192
K32ctg1454	154977	507	0.327145
K32ctg1455	3024	30	0.992063
K32ctg1456	361	6	1.66205
K32ctg1457	1144	20	1.74825
K32ctg1459	8506	114	1.34023
K32ctg1460	138920	557	0.40095
K32ctg1461	79930	570	0.713124
K32ctg1463	10807	84	0.777274
K32ctg1464	41212	165	0.400369
K32ctg1466	56526	303	0.536037
K32ctg1468	3729	4	0.107267
K32ctg1469	541	1	0.184843
K32ctg1470	129126	878	0.679956
K32ctg1471	54913	206	0.375139
K32ctg1472	3075	5	0.162602
K32ctg1474	55301	309	0.55876
K32ctg1475	129494	668	0.515854
K32ctg1476	41669	82	0.196789
K32ctg1477	91504	488	0.53331
K32ctg1479	355	1	0.28169
K32ctg1487	5901	24	0.406711
K32ctg1488	28507	90	0.315712
K32ctg1490	751	4	0.532623
K32ctg1491	392	1	0.255102
K32ctg1492	1376	13	0.944767
K32ctg1493	1294	18	1.39104
K32ctg1494	42238	138	0.32672
K32ctg1495	2087	38	1.8208
K32ctg1496	80590	750	0.930637
K32ctg1497	219602	664	0.302365
K32ctg1498	19011	160	0.841618
K32ctg1499	345	1	0.289855
K32ctg1501	52358	46	0.0878567
K32ctg1502	11318	86	0.759852
K32ctg1503	607	5	0.823723
K32ctg1504	868	6	0.691244
K32ctg1505	80259	372	0.463499
K32ctg1507	102159	468	0.458109
K32ctg1508	356	9	2.52809
K32ctg1509	6458	93	1.44007
K32ctg1510	1838	40	2.17628
K32ctg1511	482	5	1.03734
K32ctg1512	70809	384	0.542304
K32ctg1513	430	5	1.16279
K32ctg1514	397	1	0.251889
K32ctg1515	9980	38	0.380762
K32ctg1516	4197	80	1.90612
K32ctg1517	16094	111	0.689698
K32ctg1518	4684	64	1.36635
K32ctg1519	112151	588	0.524293
K32ctg1520	45491	140	0.307753
K32ctg1521	55621	327	0.587907
K32ctg1523	6146	80	1.30166
K32ctg1524	84895	533	0.627834
K32ctg1525	71352	939	1.31601
K32ctg1526	385	8	2.07792
K32ctg1527	48048	586	1.21961
K32ctg1529	8157	95	1.16464
K32ctg1530	317983	1634	0.513864
K32ctg1531	116287	570	0.490167
K32ctg1532	7464	9	0.120579
K32ctg1533	723	11	1.52144
K32ctg1535	1642	1	0.0609013
K32ctg1536	17973	175	0.973683
K32ctg1537	70484	449	0.637024
K32ctg1539	390	5	1.28205
K32ctg1540	3978	11	0.276521
K32ctg1541	1258	3	0.238474
K32ctg1542	16595	37	0.222959
K32ctg1543	432	16	3.7037
K32ctg1544	58486	10	0.0170981
K32ctg1545	16112	90	0.55859
K32ctg1547	1062	7	0.659134
K32ctg1548	27714	277	0.999495
K32ctg1549	72210	610	0.844758
K32ctg1550	46356	387	0.834843
K32ctg1551	537	9	1.67598
K32ctg1553	1361	7	0.514328
K32ctg1554	623	5	0.802568
K32ctg1555	27841	146	0.524406
K32ctg1556	1590	3	0.188679
K32ctg1557	15260	95	0.622543
K32ctg1559	37925	218	0.574819
K32ctg1561	1257	9	0.71599
K32ctg1562	483	1	0.207039
K32ctg1563	5840	76	1.30137
K32ctg1564	1228	1	0.0814332
K32ctg1565	2107	28	1.3289
K32ctg1567	505	11	2.17822
K32ctg1568	591	7	1.18443
K32ctg1570	33162	207	0.624208
K32ctg1571	8759	53	0.605092
K32ctg1572	27340	318	1.16313
K32ctg1573	362	6	1.65746
K32ctg1574	61167	268	0.438145
K32ctg1576	1390	3	0.215827
K32ctg1577	289620	1747	0.603204
K32ctg1578	379	2	0.527704
K32ctg1580	421	8	1.90024
K32ctg1581	3435	11	0.320233
K32ctg1582	878	13	1.48064
K32ctg1583	13623	77	0.565221
K32ctg1584	714	3	0.420168
K32ctg1585	23148	214	0.924486
K32ctg1586	484	8	1.65289
K32ctg1587	5290	94	1.77694
K32ctg1588	74965	556	0.741679
K32ctg1589	836	11	1.31579
K32ctg1590	1645	17	1.03343
K32ctg1592	2713	56	2.06414
K32ctg1593	2653	10	0.376932
K32ctg1594	783	4	0.510856
K32ctg1595	730	13	1.78082
K32ctg1596	9661	85	0.879826
K32ctg1597	31563	150	0.47524
K32ctg1598	525	4	0.761905
K32ctg1599	1096	2	0.182482
K32ctg1600	356	7	1.96629
K32ctg1602	13813	88	0.637081
K32ctg1603	16155	101	0.625193
K32ctg1604	1104	18	1.63043
K32ctg1605	1098	19	1.73042
K32ctg1606	8312	125	1.50385
K32ctg1607	363	1	0.275482
K32ctg1608	6017	75	1.24647
K32ctg1609	4625	46	0.994595
K32ctg1610	42927	293	0.682554
K32ctg1612	34311	291	0.848125
K32ctg1613	789	9	1.14068
K32ctg1614	2263	6	0.265135
K32ctg1615	725	7	0.965517
K32ctg1616	1975	6	0.303797
K32ctg1617	445	4	0.898876
K32ctg1619	1145	1	0.0873362
K32ctg1620	1570	1	0.0636943
K32ctg1622	1540	23	1.49351
K32ctg1623	39818	229	0.575117
K32ctg1624	12767	123	0.963421
K32ctg1625	17491	80	0.457378
K32ctg1626	39385	242	0.614447
K32ctg1627	29612	111	0.374848
K32ctg1628	112658	508	0.450922
K32ctg1629	39570	282	0.712661
K32ctg1631	56298	204	0.362357
K32ctg1632	56024	530	0.946023
K32ctg1633	12437	108	0.868377
K32ctg1634	5683	86	1.51329
K32ctg1635	15470	13	0.0840336
K32ctg1638	52151	148	0.283791
K32ctg1639	83831	616	0.734812
K32ctg1640	15258	18	0.117971
K32ctg1642	578	4	0.692042
K32ctg1643	1181	19	1.60881
K32ctg1645	24754	254	1.0261
K32ctg1646	32799	108	0.329278
K32ctg1647	118146	595	0.503614
K32ctg1648	854	4	0.468384
K32ctg1649	18889	41	0.217058
K32ctg1650	2939	61	2.07554
K32ctg1651	27436	119	0.433737
K32ctg1652	18798	264	1.4044
K32ctg1653	25766	90	0.349298
K32ctg1654	361	5	1.38504
K32ctg1655	547	9	1.64534
K32ctg1656	36535	49	0.134118
K32ctg1657	41463	220	0.530594
K32ctg1658	1032	18	1.74419
K32ctg1659	640	4	0.625
K32ctg1660	13429	40	0.297863
K32ctg1663	399	5	1.25313
K32ctg1664	68405	328	0.479497
K32ctg1665	9978	27	0.270595
K32ctg1667	1377	5	0.363108
K32ctg1668	3323	40	1.20373
K32ctg1669	55251	486	0.879622
K32ctg1670	17786	169	0.950186
K32ctg1671	1451	12	0.827016
K32ctg1672	498	1	0.200803
K32ctg1673	8950	36	0.402235
K32ctg1674	85921	445	0.517918
K32ctg1676	1137	5	0.439754
K32ctg1677	21600	210	0.972222
K32ctg1678	389	7	1.79949
K32ctg1679	21095	14	0.0663664
K32ctg1681	45136	229	0.507356
K32ctg1682	67274	432	0.64215
K32ctg1683	665	3	0.451128
K32ctg1684	537	2	0.372439
K32ctg1685	8153	64	0.784987
K32ctg1686	663	5	0.754148
K32ctg1687	2738	13	0.474799
K32ctg1688	13136	5	0.0380633
K32ctg1689	12190	31	0.254307
K32ctg1690	13194	13	0.0985296
K32ctg1691	345	4	1.15942
K32ctg1692	1086	30	2.76243
K32ctg1693	2156	22	1.02041
K32ctg1694	17442	29	0.166265
K32ctg1695	13968	1	0.00715922
K32ctg1696	36590	134	0.36622
K32ctg1697	19746	202	1.02299
K32ctg1698	104303	349	0.334602
K32ctg1700	1175	6	0.510638
K32ctg1701	581	13	2.23752
K32ctg1702	46324	297	0.641136
K32ctg1703	21767	41	0.188359
K32ctg1704	34337	229	0.666919
K32ctg1705	6948	7	0.100748
K32ctg1706	45630	213	0.466798
K32ctg1707	49660	179	0.360451
K32ctg1708	399	8	2.00501
K32ctg1709	367	1	0.27248
K32ctg1710	3184	62	1.94724
K32ctg1711	3419	19	0.555718
K32ctg1712	589	3	0.509338
K32ctg1714	1212	3	0.247525
K32ctg1715	19745	117	0.592555
K32ctg1716	54332	99	0.182213
K32ctg1718	46962	408	0.868788
K32ctg1719	22224	146	0.656947
K32ctg1720	652	5	0.766871
K32ctg1721	21677	73	0.336762
K32ctg1722	61724	203	0.328883
K32ctg1723	19601	257	1.31116
K32ctg1724	6583	51	0.774723
K32ctg1725	15747	39	0.247666
K32ctg1726	758	6	0.791557
K32ctg1727	85791	435	0.507046
K32ctg1729	1319	3	0.227445
K32ctg1733	2534	6	0.23678
K32ctg1734	14865	267	1.79617
K32ctg1735	3960	2	0.0505051
K32ctg1736	8480	137	1.61557
K32ctg1737	927	13	1.40237
K32ctg1738	6246	39	0.6244
K32ctg1739	10650	108	1.01408
K32ctg1741	543	2	0.368324
K32ctg1742	233970	915	0.391076
K32ctg1743	25253	205	0.811785
K32ctg1744	330	5	1.51515
K32ctg1745	653	2	0.306279
K32ctg1746	18565	112	0.603286
K32ctg1747	37148	422	1.136
K32ctg1748	15933	113	0.70922
K32ctg1750	1003	15	1.49551
K32ctg1751	35006	117	0.334228
K32ctg1752	384	4	1.04167
K32ctg1753	1643	3	0.182593
K32ctg1754	9794	52	0.530937
K32ctg1755	5966	53	0.888367
K32ctg1756	8789	55	0.625782
K32ctg1757	24204	251	1.03702
K32ctg1758	769	1	0.130039
K32ctg1759	427	3	0.702576
K32ctg1761	5015	91	1.81456
K32ctg1762	154323	1016	0.658359
K32ctg1763	12307	63	0.511904
K32ctg1765	377	4	1.06101
K32ctg1766	423	8	1.89125
K32ctg1767	89594	444	0.495569
K32ctg1768	64562	354	0.54831
K32ctg1769	3713	45	1.21196
K32ctg1770	8662	19	0.219349
K32ctg1771	15574	30	0.192629
K32ctg1772	18833	122	0.647799
K32ctg1773	72755	429	0.58965
K32ctg1774	345	2	0.57971
K32ctg1776	12096	83	0.686177
K32ctg1777	464	6	1.2931
K32ctg1778	25540	103	0.403289
K32ctg1779	2590	32	1.23552
K32ctg1780	1185	7	0.590717
K32ctg1781	1570	1	0.0636943
K32ctg1782	69686	383	0.549608
K32ctg1784	5531	38	0.687037
K32ctg1785	526	6	1.14068
K32ctg1786	10703	102	0.953004
K32ctg1787	115941	549	0.473517
K32ctg1788	38618	162	0.419494
K32ctg1789	833	6	0.720288
K32ctg1792	792	1	0.126263
K32ctg1793	757	8	1.0568
K32ctg1794	2449	2	0.081666
K32ctg1795	10697	128	1.1966
K32ctg1796	31338	225	0.717978
K32ctg1799	708	1	0.141243
K32ctg1800	4967	58	1.16771
K32ctg1801	16181	126	0.778691
K32ctg1803	328	6	1.82927
K32ctg1805	1726	17	0.984936
K32ctg1806	39807	164	0.411988
K32ctg1807	36131	193	0.534167
K32ctg1808	453	5	1.10375
K32ctg1809	21962	185	0.842364
K32ctg1811	390	9	2.30769
K32ctg1812	816	2	0.245098
K32ctg1813	7483	26	0.347454
K32ctg1817	3400	1	0.0294118
K32ctg1819	30795	307	0.996915
K32ctg1820	5187	26	0.501253
K32ctg1821	5879	45	0.765436
K32ctg1822	37740	322	0.853206
K32ctg1825	394	3	0.761421
K32ctg1826	27249	579	2.12485
K32ctg1829	396	4	1.0101
K32ctg1830	456	2	0.438596
K32ctg1831	13933	93	0.66748
K32ctg1833	7414	4	0.053952
K32ctg1834	90979	585	0.643006
K32ctg1835	6260	101	1.61342
K32ctg1836	399	12	3.00752
K32ctg1837	938	19	2.02559
K32ctg1838	59802	522	0.872881
K32ctg1840	96499	453	0.469435
K32ctg1841	370	8	2.16216
K32ctg1842	48259	267	0.553265
K32ctg1843	527	2	0.379507
K32ctg1844	679	5	0.736377
K32ctg1845	1284	14	1.09034
K32ctg1846	71429	273	0.382198
K32ctg1847	84679	537	0.63416
K32ctg1848	680	2	0.294118
K32ctg1849	13807	21	0.152097
K32ctg1850	10300	27	0.262136
K32ctg1851	465	3	0.645161
K32ctg1852	450	6	1.33333
K32ctg1854	18977	74	0.389946
K32ctg1856	32407	279	0.860925
K32ctg1858	17001	33	0.194106
K32ctg1859	322	5	1.5528
K32ctg1861	6086	12	0.197174
K32ctg1862	58426	266	0.455277
K32ctg1863	1316	16	1.21581
K32ctg1864	7532	57	0.756771
K32ctg1865	578	6	1.03806
K32ctg1866	89505	569	0.635719
K32ctg1867	29964	141	0.470565
K32ctg1868	34833	141	0.404789
K32ctg1869	43800	733	1.67352
K32ctg1870	643	3	0.466563
K32ctg1871	480	2	0.416667
K32ctg1872	24078	151	0.627128
K32ctg1873	578	1	0.17301
K32ctg1874	5290	90	1.70132
K32ctg1875	36183	125	0.345466
K32ctg1876	357	4	1.12045
K32ctg1877	435	8	1.83908
K32ctg1878	39987	287	0.717733
K32ctg1879	2473	8	0.323494
K32ctg1880	544	1	0.183824
K32ctg1882	369	2	0.542005
K32ctg1883	425	3	0.705882
K32ctg1884	113058	901	0.796936
K32ctg1885	404	1	0.247525
K32ctg1887	56373	523	0.927749
K32ctg1888	36889	366	0.992166
K32ctg1889	114675	553	0.482232
K32ctg1890	1197	13	1.08605
K32ctg1891	10642	104	0.97726
K32ctg1893	526	1	0.190114
K32ctg1894	4166	7	0.168027
K32ctg1896	2115	2	0.0945626
K32ctg1897	706	9	1.27479
K32ctg1898	21716	66	0.303923
K32ctg1899	18229	291	1.59636
K32ctg1900	563	2	0.35524
K32ctg1901	5537	30	0.54181
K32ctg1903	2638	5	0.189538
K32ctg1904	27449	76	0.276877
K32ctg1906	47202	255	0.540231
K32ctg1907	33369	175	0.524439
K32ctg1909	88566	437	0.493417
K32ctg1910	938	1	0.10661
K32ctg1911	1434	6	0.41841
K32ctg1912	5971	1	0.0167476
K32ctg1913	711	1	0.140647
K32ctg1914	51895	103	0.198478
K32ctg1915	55877	212	0.379405
K32ctg1916	5002	27	0.539784
K32ctg1918	1422	9	0.632911
K32ctg1919	7382	59	0.799241
K32ctg1920	46250	110	0.237838
K32ctg1921	26571	119	0.447857
K32ctg1922	4482	31	0.691656
K32ctg1923	676	9	1.33136
K32ctg1924	481	7	1.4553
K32ctg1925	78014	483	0.61912
K32ctg1926	1095	2	0.182648
K32ctg1927	28580	251	0.878237
K32ctg1928	40523	191	0.471337
K32ctg1929	427	9	2.10773
K32ctg1931	821	7	0.852619
K32ctg1932	17604	83	0.471484
K32ctg1933	653	8	1.22511
K32ctg1934	1944	37	1.90329
K32ctg1936	3531	10	0.283206
K32ctg1937	4858	28	0.576369
K32ctg1938	27748	151	0.544183
K32ctg1939	1744	9	0.516055
K32ctg1940	5553	66	1.18855
K32ctg1941	3422	21	0.613676
K32ctg1942	11809	106	0.89762
K32ctg1943	1337	11	0.822737
K32ctg1944	2423	10	0.412712
K32ctg1945	2169	9	0.414938
K32ctg1946	3497	19	0.543323
K32ctg1947	1543	1	0.0648088
K32ctg1949	672	7	1.04167
K32ctg1951	15946	134	0.840336
K32ctg1952	1702	28	1.64512
K32ctg1953	520	2	0.384615
K32ctg1954	378	6	1.5873
K32ctg1955	98217	315	0.320718
K32ctg1956	7124	9	0.126334
K32ctg1957	375	4	1.06667
K32ctg1958	456	1	0.219298
K32ctg1959	822	2	0.243309
K32ctg1961	12626	72	0.570252
K32ctg1962	2746	31	1.12891
K32ctg1963	95497	612	0.640858
K32ctg1964	20389	179	0.877924
K32ctg1965	1718	18	1.04773
K32ctg1967	2961	50	1.68862
K32ctg1968	38237	162	0.423673
K32ctg1970	27608	80	0.289771
K32ctg1971	19115	133	0.695789
K32ctg1972	43407	275	0.633538
K32ctg1973	60605	338	0.55771
K32ctg1974	42243	334	0.790664
K32ctg1975	355	3	0.84507
K32ctg1976	817	8	0.979192
K32ctg1977	6818	12	0.176005
K32ctg1978	80147	410	0.51156
K32ctg1979	10074	60	0.595593
K32ctg1980	13688	107	0.781707
K32ctg1981	122266	415	0.339424
K32ctg1982	1094	20	1.82815
K32ctg1984	528	2	0.378788
K32ctg1985	1248	5	0.400641
K32ctg1986	1608	21	1.30597
K32ctg1988	30234	164	0.542436
K32ctg1989	14603	60	0.410874
K32ctg1992	4247	7	0.164822
K32ctg1993	771	2	0.259403
K32ctg1994	76477	274	0.358278
K32ctg1996	32222	121	0.37552
K32ctg1997	24353	164	0.673428
K32ctg1998	19889	286	1.43798
K32ctg1999	400	3	0.75
K32ctg2000	61128	349	0.570933
K32ctg2001	840	4	0.47619
K32ctg2002	806	7	0.868486
K32ctg2003	19256	42	0.218114
K32ctg2004	341	5	1.46628
K32ctg2005	582	10	1.71821
K32ctg2010	13535	143	1.05652
K32ctg2012	381	4	1.04987
K32ctg2013	6484	34	0.524368
K32ctg2014	762	8	1.04987
K32ctg2015	94941	425	0.447646
K32ctg2016	55852	308	0.551457
K32ctg2017	6813	5	0.0733891
K32ctg2018	5502	10	0.181752
K32ctg2019	31037	210	0.676612
K32ctg2020	1356	9	0.663717
K32ctg2021	77204	678	0.878193
K32ctg2022	3879	27	0.696056
K32ctg2023	108085	363	0.335847
K32ctg2024	2133	46	2.15659
K32ctg2025	8173	106	1.29695
K32ctg2026	32912	156	0.473991
K32ctg2028	578	10	1.7301
K32ctg2030	30933	135	0.436427
K32ctg2031	347	3	0.864553
K32ctg2032	792	10	1.26263
K32ctg2033	7862	4	0.0508776
K32ctg2034	21746	91	0.418468
K32ctg2035	768	1	0.130208
K32ctg2036	4701	21	0.446713
K32ctg2037	15382	6	0.0390066
K32ctg2038	422	5	1.18483
K32ctg2039	12402	82	0.661184
K32ctg2041	690	4	0.57971
K32ctg2042	2388	11	0.460637
K32ctg2043	12105	78	0.644362
K32ctg2045	513	13	2.53411
K32ctg2046	21947	193	0.879391
K32ctg2047	21326	100	0.468911
K32ctg2049	23960	143	0.596828
K32ctg2050	2806	3	0.106914
K32ctg2051	18983	54	0.284465
K32ctg2052	440	2	0.454545
K32ctg2053	1665	2	0.12012
K32ctg2054	1665	3	0.18018
K32ctg2055	484	5	1.03306
K32ctg2057	680	8	1.17647
K32ctg2059	3964	12	0.302725
K32ctg2061	10837	166	1.53179
K32ctg2062	572	4	0.699301
K32ctg2063	13983	164	1.17285
K32ctg2064	16517	67	0.405643
K32ctg2065	64255	396	0.616294
K32ctg2066	344	1	0.290698
K32ctg2067	840	17	2.02381
K32ctg2068	573	2	0.34904
K32ctg2069	66508	407	0.611956
K32ctg2070	65625	532	0.810667
K32ctg2071	25711	130	0.50562
K32ctg2072	422	4	0.947867
K32ctg2073	404	7	1.73267
K32ctg2074	14127	64	0.453033
K32ctg2075	32435	91	0.280561
K32ctg2076	13740	22	0.160116
K32ctg2077	410	2	0.487805
K32ctg2078	23107	98	0.424114
K32ctg2079	192308	893	0.464359
K32ctg2080	49998	170	0.340014
K32ctg2081	519	9	1.7341
K32ctg2082	28166	249	0.884045
K32ctg2083	28040	157	0.559914
K32ctg2084	1165	8	0.686695
K32ctg2085	333	1	0.3003
K32ctg2087	31563	261	0.826918
K32ctg2088	1190	1	0.0840336
K32ctg2089	19256	392	2.03573
K32ctg2090	540	9	1.66667
K32ctg2091	2621	11	0.419687
K32ctg2092	9670	80	0.827301
K32ctg2093	466	2	0.429185
K32ctg2094	1614	22	1.36307
K32ctg2095	51152	297	0.580622
K32ctg2096	5589	45	0.805153
K32ctg2098	488	5	1.02459
K32ctg2099	31320	131	0.418263
K32ctg2100	1248	21	1.68269
K32ctg2101	442	3	0.678733
K32ctg2102	4283	14	0.326874
K32ctg2104	333	8	2.4024
K32ctg2105	78814	529	0.671201
K32ctg2106	57366	477	0.831503
K32ctg2107	506	2	0.395257
K32ctg2108	31276	176	0.562732
K32ctg2112	15887	142	0.893813
K32ctg2113	38860	133	0.342254
K32ctg2115	4631	34	0.734183
K32ctg2117	389	3	0.771208
K32ctg2118	26013	61	0.234498
K32ctg2119	92961	291	0.313034
K32ctg2121	1758	2	0.113766
K32ctg2122	101657	566	0.556774
K32ctg2124	624	6	0.961538
K32ctg2125	38445	361	0.939004
K32ctg2126	527	8	1.51803
K32ctg2128	2764	3	0.108538
K32ctg2129	463	6	1.2959
K32ctg2130	128564	706	0.549143
K32ctg2131	717	3	0.41841
K32ctg2133	30906	150	0.485343
K32ctg2134	705	11	1.56028
K32ctg2137	57253	54	0.0943182
K32ctg2138	1451	1	0.068918
K32ctg2140	418	1	0.239234
K32ctg2141	3201	1	0.0312402
K32ctg2142	783	15	1.91571
K32ctg2143	1527	23	1.50622
K32ctg2144	3584	33	0.920759
K32ctg2145	1704	14	0.821596
K32ctg2147	1350	8	0.592593
K32ctg2148	106698	454	0.4255
K32ctg2149	2897	28	0.966517
K32ctg2150	4059	6	0.14782
K32ctg2152	5626	31	0.551013
K32ctg2153	149531	1105	0.738977
K32ctg2154	4302	23	0.534635
K32ctg2156	946	1	0.105708
K32ctg2157	11310	68	0.601238
K32ctg2158	531	3	0.564972
K32ctg2159	34662	9	0.025965
K32ctg2160	14434	203	1.4064
K32ctg2161	55043	321	0.58318
K32ctg2165	1467	17	1.15883
K32ctg2166	2283	14	0.613228
K32ctg2167	51562	380	0.736977
K32ctg2168	18358	224	1.22018
K32ctg2169	4758	18	0.37831
K32ctg2170	764	7	0.91623
K32ctg2171	38232	134	0.350492
K32ctg2175	47453	338	0.712284
K32ctg2177	4206	23	0.546838
K32ctg2178	70953	356	0.501741
K32ctg2179	3824	16	0.41841
K32ctg2180	731	8	1.09439
K32ctg2181	1498	26	1.73565
K32ctg2182	956	4	0.41841
K32ctg2183	364	6	1.64835
K32ctg2184	2729	10	0.366435
K32ctg2185	899	2	0.222469
K32ctg2186	123276	819	0.664363
K32ctg2187	17354	34	0.19592
K32ctg2188	16679	133	0.79741
K32ctg2189	87068	599	0.687968
K32ctg2192	4288	6	0.139925
K32ctg2193	58033	580	0.999431
K32ctg2194	32201	93	0.288811
K32ctg2195	4999	88	1.76035
K32ctg2196	457	4	0.875274
K32ctg2197	5179	55	1.06198
K32ctg2200	3068	29	0.945241
K32ctg2201	744	10	1.34409
K32ctg2202	879	8	0.910125
K32ctg2203	481	3	0.623701
K32ctg2204	23525	146	0.620616
K32ctg2206	23206	97	0.417995
K32ctg2207	373	1	0.268097
K32ctg2208	19019	10	0.052579
K32ctg2211	34888	239	0.685049
K32ctg2213	803	4	0.498132
K32ctg2214	27575	170	0.6165
K32ctg2215	2490	8	0.321285
K32ctg2216	19702	53	0.269008
K32ctg2219	371	4	1.07817
K32ctg2220	72713	579	0.796281
K32ctg2221	794	1	0.125945
K32ctg2222	546	10	1.8315
K32ctg2223	650	8	1.23077
K32ctg2224	17657	172	0.974118
K32ctg2225	11069	104	0.939561
K32ctg2226	50055	374	0.747178
K32ctg2227	38296	146	0.381241
K32ctg2228	8462	89	1.05176
K32ctg2229	29871	176	0.5892
K32ctg2230	6861	36	0.524705
K32ctg2231	69222	410	0.592297
K32ctg2232	1047	3	0.286533
K32ctg2233	58365	9	0.0154202
K32ctg2234	68310	251	0.367443
K32ctg2235	16438	63	0.383258
K32ctg2236	3614	40	1.10681
K32ctg2237	4238	1	0.023596
K32ctg2238	31622	46	0.145468
K32ctg2240	430	5	1.16279
K32ctg2242	5257	30	0.570668
K32ctg2243	9972	34	0.340955
K32ctg2244	32944	264	0.80136
K32ctg2245	31236	230	0.73633
K32ctg2246	488	3	0.614754
K32ctg2247	672	18	2.67857
K32ctg2248	423	1	0.236407
K32ctg2249	10398	60	0.577034
K32ctg2250	474	2	0.421941
K32ctg2251	371	1	0.269542
K32ctg2252	28324	137	0.483689
K32ctg2253	6610	59	0.892587
K32ctg2254	588	1	0.170068
K32ctg2255	2133	5	0.234412
K32ctg2256	3942	31	0.786403
K32ctg2257	19825	74	0.373266
K32ctg2258	14107	33	0.233926
K32ctg2259	584	8	1.36986
K32ctg2260	14361	147	1.02361
K32ctg2263	13075	24	0.183556
K32ctg2264	53256	80	0.150218
K32ctg2265	77320	820	1.06053
K32ctg2266	32029	165	0.515158
K32ctg2267	87601	466	0.531957
K32ctg2268	9581	104	1.08548
K32ctg2269	885	2	0.225989
K32ctg2271	853	2	0.234467
K32ctg2274	980	17	1.73469
K32ctg2275	2356	22	0.933786
K32ctg2276	35621	272	0.763595
K32ctg2277	319	1	0.31348
K32ctg2279	6001	50	0.833194
K32ctg2280	397	6	1.51134
K32ctg2281	22152	129	0.58234
K32ctg2282	4018	19	0.472872
K32ctg2284	61499	468	0.760988
K32ctg2285	35146	244	0.694247
K32ctg2288	2632	2	0.0759878
K32ctg2289	2215	1	0.0451467
K32ctg2290	499	9	1.80361
K32ctg2292	53078	328	0.617958
K32ctg2293	1053	16	1.51947
K32ctg2294	68680	87	0.126674
K32ctg2295	380	3	0.789474
K32ctg2296	4295	11	0.256112
K32ctg2297	352	4	1.13636
K32ctg2298	2815	28	0.994671
K32ctg2299	605	3	0.495868
K32ctg2300	590	3	0.508475
K32ctg2301	17870	3	0.0167879
K32ctg2303	830	7	0.843373
K32ctg2305	46542	178	0.38245
K32ctg2306	13585	11	0.0809717
K32ctg2307	444	4	0.900901
K32ctg2308	15058	76	0.504715
K32ctg2310	362	6	1.65746
K32ctg2312	655	2	0.305344
K32ctg2313	1600	5	0.3125
K32ctg2315	74602	595	0.797566
K32ctg2316	403	8	1.98511
K32ctg2319	498	4	0.803213
K32ctg2321	35163	47	0.133663
K32ctg2322	971	6	0.61792
K32ctg2323	25433	259	1.01836
K32ctg2324	4138	4	0.0966651
K32ctg2325	28688	95	0.331149
K32ctg2327	17133	117	0.682893
K32ctg2328	497	6	1.20724
K32ctg2330	1909	1	0.0523834
K32ctg2331	56915	271	0.476149
K32ctg2332	25845	141	0.54556
K32ctg2333	14116	55	0.389629
K32ctg2334	408	3	0.735294
K32ctg2335	21765	74	0.339995
K32ctg2336	19288	67	0.347366
K32ctg2337	68008	378	0.555817
K32ctg2339	1236	1	0.0809061
K32ctg2341	627	6	0.956938
K32ctg2342	827	6	0.725514
K32ctg2343	2352	39	1.65816
K32ctg2344	335	11	3.28358
K32ctg2345	35729	195	0.545775
K32ctg2347	385	2	0.519481
K32ctg2349	7108	17	0.239167
K32ctg2350	8789	20	0.227557
K32ctg2351	38605	235	0.608729
K32ctg2353	549	3	0.546448
K32ctg2354	132286	784	0.592655
K32ctg2355	539	3	0.556586
K32ctg2358	51680	374	0.723684
K32ctg2360	812	12	1.47783
K32ctg2361	7900	42	0.531646
K32ctg2364	45716	284	0.621227
K32ctg2365	30159	183	0.606784
K32ctg2368	9401	42	0.446761
K32ctg2370	828	5	0.603865
K32ctg2372	382	2	0.52356
K32ctg2374	340	6	1.76471
K32ctg2375	26032	149	0.572372
K32ctg2376	131617	647	0.491578
K32ctg2377	1404	37	2.63533
K32ctg2378	33663	411	1.22093
K32ctg2380	370	2	0.540541
K32ctg2381	12873	76	0.590383
K32ctg2382	720	22	3.05556
K32ctg2383	19564	224	1.14496
K32ctg2384	16959	110	0.648623
K32ctg2385	40507	584	1.44173
K32ctg2386	416	2	0.480769
K32ctg2387	364	1	0.274725
K32ctg2388	34925	122	0.34932
K32ctg2389	42876	33	0.0769661
K32ctg2390	12151	22	0.181055
K32ctg2391	21751	131	0.602271
K32ctg2392	8001	108	1.34983
K32ctg2395	106464	692	0.649985
K32ctg2399	9070	84	0.92613
K32ctg2400	32072	205	0.639187
K32ctg2402	392	7	1.78571
K32ctg2403	2778	21	0.75594
K32ctg2404	1391	20	1.43781
K32ctg2405	159561	900	0.564048
K32ctg2406	680	1	0.147059
K32ctg2407	26679	157	0.588478
K32ctg2410	6000	21	0.35
K32ctg2411	21961	53	0.241337
K32ctg2412	23891	152	0.636223
K32ctg2413	62630	362	0.577998
K32ctg2414	42091	214	0.508422
K32ctg2415	32798	55	0.167693
K32ctg2416	8244	82	0.994663
K32ctg2417	20490	205	1.00049
K32ctg2418	18162	102	0.561612
K32ctg2421	39067	251	0.642486
K32ctg2422	18248	40	0.219202
K32ctg2423	407	7	1.7199
K32ctg2424	7818	9	0.115119
K32ctg2425	9283	35	0.377033
K32ctg2426	17378	102	0.586949
K32ctg2427	1673	36	2.15182
K32ctg2428	677	1	0.14771
K32ctg2429	2661	6	0.225479
K32ctg2430	3313	60	1.81105
K32ctg2431	11678	7	0.0599418
K32ctg2432	493	1	0.20284
K32ctg2433	494	6	1.21457
K32ctg2435	641	5	0.780031
K32ctg2436	418	1	0.239234
K32ctg2437	4181	6	0.143506
K32ctg2438	19967	117	0.585967
K32ctg2439	537	4	0.744879
K32ctg2443	45115	415	0.919871
K32ctg2444	616	10	1.62338
K32ctg2445	417	2	0.479616
K32ctg2447	12185	105	0.861715
K32ctg2448	1058	5	0.47259
K32ctg2449	13060	52	0.398162
K32ctg2452	27961	235	0.840456
K32ctg2453	25856	311	1.20282
K32ctg2454	39863	183	0.459072
K32ctg2456	25027	41	0.163823
K32ctg2458	169823	1183	0.696608
1855 ctgs	32381757	183556	0.56685

## Sheet: 09-CB1xIp323 GQ_MDR=1
Chr ID	Chr size	All SNPs	Desity
1	6088797	30542	0.50161
2	3860111	16549	0.428718
3	3505381	17019	0.485511
4	2880011	13618	0.472845
5	2861803	13954	0.487595
6	2674951	11065	0.413652
7	2665280	12397	0.465129
8	2443572	12614	0.516212
9	2142475	11015	0.514125
10	1682575	9750	0.579469
11	1624292	8321	0.512285
12	1462624	7795	0.532946
13	1185774	7118	0.600283
14	773098	2408	0.311474
15	639501	5265	0.823298
16	607044	2664	0.438848
17	584099	4443	0.760659
18	573698	815	0.142061
19	549847	4485	0.815681
20	472105	3612	0.765084
21	409213	2944	0.71943
Total	39686251	198393	0.499904
