# Supplementary material for: Plasticity of the MFS1 Promoter Leads to Multidrug Resistance in the Wheat Pathogen Zymoseptoria tritici
Source: mSphere. 2017 Oct 25;2(5):e00393-17. doi: 10.1128/mSphere.00393-17 (PMC5656749; doi:10.1128/mSphere.00393-17)
Supplement: TABLE S3 [file sph005172387st4.xls]

## Sheet: Legend
	Important Note : All the SNP contained in the "Data" sheet are filtered out as > or = to 0,5 in terms of Frequencies in the NGS analysis
Sheets
Legend	Description of the headers
Data	All data with formula method given by the first cell if selected.
R2R3 Phen	All the common R SNPs in both crosses
R2 Phen	R SNPs only in the IPO94269 x 09-ASA-3apz cross
R3 Phen	R SNPs only in the IPO323 x 09-CB1 Cross
Headers
Ref7	IPO323 genotype
RefComp7	Complementary base of the IPO323 genotype
Alt7	Alternate genotype of the IPO323 genotype (Putative Resistant SNP)
AltComp7	Complementary base of the IPO323 alternate genotype
Phen(M7xRef7)	Scoring method giving value = 1 if the IPO323 ≠ Alternate while it returns value = 0 if IPO323 = Alternate
AlignPOS	Position of the SNP in the aligment of the IPO323 chr7 (0-47KB) to the Contig1135 of IPO94269. Note that the Positions are those of each genotype and thus they are different
Ref6	IPO94269 genotype
RefComp6	Complementary base of the IPO94269 genotype
Alt6	Alternate genotype of the IPO94269 genotype (Putative Resistant SNP)
AltComp6	Complementary base of the IPO94269 alternate genotype
Phen(M6xRef6)	Scoring method giving value = 1 if the IPO94269 ≠ Alternate while it returns value = 0 if IPO94269 = Alternate
PhenCross1vsPhenCross2	Concatenation of the scoring results given by the IPO323xMDR7 and IPO94269XMDR6 crosses
Alt6:Alt6comp	Concatenation of the Alternate genotype of IPO94269 with it's complementary base
Ref7:Ref7comp	Concatenation of IPO323 with its complementary base
Ref7comp:Ref7	Inverse of the concatenation of IPO323 with its complementary base
Scoring ConcaAlt7vsRef7	Scoring method of the Alternate IPO94269 genotype (concatenated) vs IPO323 genotype (concatenated)
Cross result 6	Scoring method giving value 0 or 1 when these columns are crossed : "Phen(M6xRef6)" * "Scoring ConcaAlt6vsRef7"
Alt7:Alt7comp	Concatenation of the Alternate genotype of IPO323 with it's complementary base
Ref6:Ref6comp	Concatenation of IPO94269 with its complementary base
Ref6comp:Ref6	Inverse of the concatenation of IPO94269 with it's complementary base
Scoring ConcaAlt7vsRef6	Scoring method of the Alternate IPO94269 genotype (concatented) vs IPO323 genotype concatenated
Cross result 7	Scoring method giving value 0 or 1 when these columns are crossed : "Phen(M7xRef7)" * "Scoring ConcaAlt7vsRef6"
Concatenate cross results	Concatenation of columns "cross result 6" and "cross result 7"
Phenotype score	S=Sensitivity; R7=Resistance in IPO323xMDR7 cross; R6= Resistance in IPO94269xMDR6 cross; R6R7= Resistance in both crosses
SNP Sequence	Sequence of +/-12 bases containing the target base concerned by the SNP (in red)
SNP Localisation	Electronic link of the SNP position on the Ref IPO323 (Mygr3 genome browser in the JGI website)
AA	Ref Seq amino acid at the SNP position ["ND" = No Data; "--" = Delition]
SS/NSS	Nature of the aa substition introduced by the SNP (Only the Non Synonymous substitution is mentioned otherwise cells are tagged as SS)
Interpretation
0	Sensitivity (S phenotype)
1	Resistance (R phenotype)
11	in both crosses the alternate gives the R phenotype
01 or 10	in at least 1 cross there's is the R phenotype
00	S phenotype
	Important Note : All the SNP contained in the "Data" sheet are filtered out as > or = to 0,5 in terms of Frequencies in the NGS analysis

## Sheet: Data
N°	AlignPOS	Ref7	RefComp7	Alt7	AltComp7	Phen(M7xRef7)	AlignPOS	Ref6	RefComp6	Alt6	AltComp6	Phen(M6xRef6)	PhenCross1vsPhenCross2	Alt6:Alt6comp	Ref7:Ref7comp	Ref7comp:Ref7	Scoring ConcaAlt6vsRef7	Cross result 6	Alt7:Alt7comp	Ref6:Ref6comp	Ref6comp:Ref6	Scoring ConcaAlt7vsRef6	Cross result 7	Concatenate cross results	Phenotype Score
1	8334	G	C	T	A	1	8334	T	A	T	A	0	10	TA	GC	CG	1	0	TA	TA	AT	0	0	00	S
2	8438	G	C	A	T	1	8438	DEL	DEL	DEL	DEL	0	10	DELDEL	GC	CG	1	0	AT	DELDEL	DELDEL	1	1	01	R7
3	39236	C	G	C	G	0	39236	A	T	T	A	1	01	TA	CG	GC	1	1	CG	AT	TA	1	0	10	R6
4	39212	T	A	T	A	0	39212	C	G	A	T	1	01	AT	TA	AT	0	0	TA	CG	GC	1	0	00	S
5	39199	C	G	C	G	0	39199	T	A	G	C	1	01	GC	CG	GC	0	0	CG	TA	AT	1	0	00	S
6	39177	A	T	A	T	0	39177	C	G	T	A	1	01	TA	AT	TA	0	0	AT	CG	GC	1	0	00	S
7	39171	A	T	A	T	0	39171	C	G	T	A	1	01	TA	AT	TA	0	0	AT	CG	GC	1	0	00	S
8	9015	C	G	T	A	1	9015	C	G	C	G	0	10	CG	CG	GC	0	0	TA	CG	GC	1	1	01	R7
9	9238	A	T	T	A	1	9238	T	A	T	A	0	10	TA	AT	TA	0	0	TA	TA	AT	0	0	00	S
10	38003	G	C	G	C	0	38003	T	A	C	G	1	01	CG	GC	CG	0	0	GC	TA	AT	1	0	00	S
11	38000	G	C	G	C	0	38000	T	A	C	G	1	01	CG	GC	CG	0	0	GC	TA	AT	1	0	00	S
12	37852	T	A	T	A	0	37852	C	G	A	T	1	01	AT	TA	AT	0	0	TA	CG	GC	1	0	00	S
13	37844	A	T	A	T	0	37844	C	G	T	A	1	01	TA	AT	TA	0	0	AT	CG	GC	1	0	00	S
14	37839	A	T	A	T	0	37839	C	G	T	A	1	01	TA	AT	TA	0	0	AT	CG	GC	1	0	00	S
15	37808	A	T	A	T	0	37808	C	G	T	A	1	01	TA	AT	TA	0	0	AT	CG	GC	1	0	00	S
16	37715	A	T	A	T	0	37715	C	G	T	A	1	01	TA	AT	TA	0	0	AT	CG	GC	1	0	00	S
17	37454	G	C	G	C	0	37454	T	A	C	G	1	01	CG	GC	CG	0	0	GC	TA	AT	1	0	00	S
18	37442	A	T	A	T	0	37442	T	A	C	G	1	01	CG	AT	TA	1	1	AT	TA	AT	0	0	10	R6
19	37334	G	C	G	C	0	37334	T	A	C	G	1	01	CG	GC	CG	0	0	GC	TA	AT	1	0	00	S
20	37328	C	G	C	G	0	37328	A	T	G	C	1	01	GC	CG	GC	0	0	CG	AT	TA	1	0	00	S
21	37274	A	T	A	T	0	37274	C	G	T	A	1	01	TA	AT	TA	0	0	AT	CG	GC	1	0	00	S
22	37223	G	C	G	C	0	37223	T	A	C	G	1	01	CG	GC	CG	0	0	GC	TA	AT	1	0	00	S
23	37220	G	C	G	C	0	37220	T	A	C	G	1	01	CG	GC	CG	0	0	GC	TA	AT	1	0	00	S
24	37214	A	T	A	T	0	37214	C	G	T	A	1	01	TA	AT	TA	0	0	AT	CG	GC	1	0	00	S
25	37175	G	C	G	C	0	37175	A	T	C	G	1	01	CG	GC	CG	0	0	GC	AT	TA	1	0	00	S
26	37112	C	G	C	G	0	37112	C	G	G	C	1	01	GC	CG	GC	0	0	CG	CG	GC	0	0	00	S
27	37087	A	T	A	T	0	37087	C	G	T	A	1	01	TA	AT	TA	0	0	AT	CG	GC	1	0	00	S
28	37074	G	C	G	C	0	37074	A	T	C	G	1	01	CG	GC	CG	0	0	GC	AT	TA	1	0	00	S
29	37067	C	G	C	G	0	37067	A	T	G	C	1	01	GC	CG	GC	0	0	CG	AT	TA	1	0	00	S
30	11023	G	C	T	A	1	11023	T	A	T	A	0	10	TA	GC	CG	1	0	TA	TA	AT	0	0	00	S
31	37021	G	C	G	C	0	37021	T	A	C	G	1	01	CG	GC	CG	0	0	GC	TA	AT	1	0	00	S
32	37020	G	C	G	C	0	37020	T	A	C	G	1	01	CG	GC	CG	0	0	GC	TA	AT	1	0	00	S
33	36971	G	C	G	C	0	36971	A	T	C	G	1	01	CG	GC	CG	0	0	GC	AT	TA	1	0	00	S
34	36950	G	C	G	C	0	36950	T	A	C	G	1	01	CG	GC	CG	0	0	GC	TA	AT	1	0	00	S
35	36857	C	G	C	G	0	36857	A	T	G	C	1	01	GC	CG	GC	0	0	CG	AT	TA	1	0	00	S
36	36749	A	T	A	T	0	36749	C	G	T	A	1	01	TA	AT	TA	0	0	AT	CG	GC	1	0	00	S
37	36737	G	C	G	C	0	36737	T	A	C	G	1	01	CG	GC	CG	0	0	GC	TA	AT	1	0	00	S
38	36734	G	C	G	C	0	36734	T	A	C	G	1	01	CG	GC	CG	0	0	GC	TA	AT	1	0	00	S
39	36719	C	G	C	G	0	36719	A	T	G	C	1	01	GC	CG	GC	0	0	CG	AT	TA	1	0	00	S
40	36798	C	G	T	A	1	36798	A	T	A	T	0	10	AT	CG	GC	1	0	TA	AT	TA	0	0	00	S
41	11378	T	A	C	G	1	11378	C	G	C	G	0	10	CG	TA	AT	1	0	CG	CG	GC	0	0	00	S
42	11422	A	T	G	C	1	11422	A	T	A	T	0	10	AT	AT	TA	0	0	GC	AT	TA	1	1	01	R7
43	36608	G	C	G	C	0	36608	T	A	C	G	1	01	CG	GC	CG	0	0	GC	TA	AT	1	0	00	S
44	36597	C	G	C	G	0	36597	A	T	G	C	1	01	GC	CG	GC	0	0	CG	AT	TA	1	0	00	S
45	37581	A	T	A	T	0	37581	A	T	T	A	1	01	TA	AT	TA	0	0	AT	AT	TA	0	0	00	S
46	11752	T	A	G	C	1	11752	G	C	G	C	0	10	GC	TA	AT	1	0	GC	GC	CG	0	0	00	S
47	36404	G	C	G	C	0	36404	T	A	C	G	1	01	CG	GC	CG	0	0	GC	TA	AT	1	0	00	S
48	36397	G	C	G	C	0	36397	A	T	C	G	1	01	CG	GC	CG	0	0	GC	AT	TA	1	0	00	S
49	11931	T	A	C	G	1	11931	T	A	T	A	0	10	TA	TA	AT	0	0	CG	TA	AT	1	1	01	R7
50	35951	T	A	T	A	0	35951	G	C	A	T	1	01	AT	TA	AT	0	0	TA	GC	CG	1	0	00	S
51	11931	T	A	A	T	1	11931	A	T	A	T	0	10	AT	TA	AT	0	0	AT	AT	TA	0	0	00	S
52	35671	T	A	T	A	0	35671	G	C	A	T	1	01	AT	TA	AT	0	0	TA	GC	CG	1	0	00	S
53	35391	D	D	U	U	1	35391	A	T	T	A	1	11	TA	DD	DD	1	1	UU	AT	TA	1	1	11	R6R7
54	35374	A	T	A	T	0	35374	C	G	T	A	1	01	TA	AT	TA	0	0	AT	CG	GC	1	0	00	S
55	35336	C	G	C	G	0	35336	A	T	G	C	1	01	GC	CG	GC	0	0	CG	AT	TA	1	0	00	S
56	35303	T	A	C	G	1	35303	T	A	T	A	0	10	TA	TA	AT	0	0	CG	TA	AT	1	1	01	R7
57	13128	A	T	C	G	1	13128	C	G	C	G	0	10	CG	AT	TA	1	0	CG	CG	GC	0	0	00	S
58	34877	G	C	G	C	0	34877	T	A	C	G	1	01	CG	GC	CG	0	0	GC	TA	AT	1	0	00	S
59	12903	A	T	G	C	1	12903	A	T	A	T	0	10	GC	AT	TA	1	0	GC	AT	TA	1	1	01	R7
60	12904	G	C	C	G	1	12904	G	C	G	C	0	10	CG	GC	CG	0	0	CG	GC	CG	0	0	00	S
61	14800	T	A	C	G	1	14800	G	C	G	C	0	10	GC	TA	AT	1	0	CG	GC	CG	0	0	00	S
62	33257	A	T	A	T	0	33257	C	G	T	A	1	01	TA	AT	TA	0	0	AT	CG	GC	1	0	00	S
63	15932	G	C	A	T	1	15932	T	A	T	A	0	10	TA	GC	CG	1	0	AT	TA	AT	0	0	00	S
64	15950	A	T	G	C	1	15950	C	G	C	G	0	10	CG	AT	TA	1	0	GC	CG	GC	0	0	00	S
65	15995	G	C	A	T	1	15995	T	A	T	A	0	10	TA	GC	CG	1	0	AT	TA	AT	0	0	00	S
66	16032	T	A	G	C	1	16032	C	G	C	G	0	10	CG	TA	AT	1	0	GC	CG	GC	0	0	00	S
67	16040	T	A	C	G	1	16040	A	T	A	T	0	10	AT	TA	AT	0	0	CG	AT	TA	1	1	01	R7
68	16041	T	A	A	T	1	16041	A	T	A	T	0	10	AT	TA	AT	0	0	AT	AT	TA	0	0	00	S
69	16044	G	C	A	G	1	16044	C	G	C	G	0	10	CG	GC	CG	0	0	AG	CG	GC	1	1	01	R7
70	16090	–	–	GGTCAGTG	CCAGTCAC	1	16090	–	–	GGTCAGTG	CCAGTCAC	1	11	GGTCAGTGCCAGTCAC	––	––	1	1	GGTCAGTGCCAGTCAC	––	––	1	1	11	R6R7
71	16116	A	T	T	A	1	16116	C	G	C	G	0	10	CG	AT	TA	1	0	TA	CG	GC	1	1	01	R7
72	16163	G	C	C	G	1	16163	A	T	A	T	0	10	AT	GC	CG	1	0	CG	AT	TA	1	1	01	R7
73	16208	T	A	C	G	1	16208	A	T	A	T	0	10	AT	TA	AT	0	0	CG	AT	TA	1	1	01	R7
74	16225	C	G	T	A	1	16225	G	C	G	C	0	10	GC	CG	GC	0	0	TA	GC	CG	1	1	01	R7
75	16230	–	–	T	A	1	16230	A	T	A	T	0	10	AT	––	––	1	0	TA	AT	TA	0	0	00	S
76	16297	T	A	C	G	1	16297	A	T	A	T	0	10	AT	TA	AT	0	0	CG	AT	TA	1	1	01	R7
77	31764	T	A	T	A	0	31764	A	T	G	C	1	01	GC	TA	AT	1	1	TA	AT	TA	0	0	10	R6
78	16313/31748	G	C	C	G	1	16313/31748	G	C	C	G	1	11	CG	GC	CG	0	0	CG	GC	CG	0	0	00	S
79	31694	C	G	C	G	0	31694	A	T	G	C	1	01	GC	CG	GC	0	0	CG	AT	TA	1	0	00	S
80	31672	C	G	C	G	0	31672	A	T	G	C	1	01	GC	CG	GC	0	0	CG	AT	TA	1	0	00	S
81	16407	T	A	A	T	1	16407	A	T	A	T	0	10	AT	TA	AT	0	0	AT	AT	TA	0	0	00	S
82	16566	G	C	T	A	1	16566	A	T	A	T	0	10	AT	GC	CG	1	0	TA	AT	TA	0	0	00	S
83	31162	G	C	G	C	0	31162	A	T	C	G	1	01	CG	GC	CG	0	0	GC	AT	TA	1	0	00	S
84	31050	A	T	A	T	0	31050	C	G	T	A	1	01	TA	AT	TA	0	0	AT	CG	GC	1	0	00	S
85	31147	C	G	C	G	0	31147	A	T	G	C	1	01	GC	CG	GC	0	0	CG	AT	TA	1	0	00	S
86	31102	T	A	T	A	0	31102	G	C	A	T	1	01	AT	TA	AT	0	0	TA	GC	CG	1	0	00	S
87	31048	C	G	C	G	0	31048	G	C	A	T	1	01	AT	CG	GC	1	1	CG	GC	CG	0	0	10	R6
88	31045	C	G	C	G	0	31045	G	C	A	T	1	01	AT	CG	GC	1	1	CG	GC	CG	0	0	10	R6
89	30851	A	T	A	T	0	30851	C	G	T	A	1	01	TA	AT	TA	0	0	AT	CG	GC	1	0	00	S
90	30844	T	A	T	A	0	30844	G	C	A	T	1	01	AT	TA	AT	0	0	TA	GC	CG	1	0	00	S
91	30838	C	G	C	G	0	30838	A	T	G	C	1	01	GC	CG	GC	0	0	CG	AT	TA	1	0	00	S
92	30824	A	T	A	T	0	30824	T	A	C	G	1	01	CG	AT	TA	1	1	AT	TA	AT	0	0	10	R6
93	30772	A	T	A	T	0	30772	C	G	T	A	1	01	TA	AT	TA	0	0	AT	CG	GC	1	0	00	S
94	30744	C	G	C	G	0	30744	T	A	G	C	1	01	GC	CG	GC	0	0	CG	TA	AT	1	0	00	S
95	29882	A	T	A	T	0	29882	G	C	T	A	1	01	TA	AT	TA	0	0	AT	GC	CG	1	0	00	S
96	29873	C	G	C	G	0	29873	C	G	G	C	1	01	GC	CG	GC	0	0	CG	CG	GC	0	0	00	S
97	29872	C	G	C	G	0	29872	A	T	G	C	1	01	GC	CG	GC	0	0	CG	AT	TA	1	0	00	S
98	18886	A	T	T	A	1	18886	A	T	T	A	1	11	TA	AT	TA	0	0	TA	AT	TA	0	0	00	S
99	19101/28960	T	A	C	G	1	19101/28960	A	T	G	C	1	11	GC	TA	AT	1	1	CG	AT	TA	1	1	11	R6R7
100	20404	C	G	G	C	1	20404	G	C	G	C	0	10	GC	CG	GC	0	0	GC	GC	CG	0	0	00	S
101	20845	T	A	C	G	1	20845	T	A	T	A	0	10	TA	TA	AT	0	0	CG	TA	AT	1	1	01	R7
102	20869/27193	C	G	G	C	1	20869/27193	G	C	C	G	1	11	CG	CG	GC	0	0	GC	GC	CG	0	0	00	S
103	20887/27175	A	T	G	C	1	20887/27175	T	A	C	G	1	11	CG	AT	TA	1	1	GC	TA	AT	1	1	11	R6R7
104	26859	T	A	T	A	0	26859	A	T	G	C	1	01	GC	TA	AT	1	1	TA	AT	TA	0	0	10	R6
105	26850	T	A	T	A	0	26850	A	T	G	C	1	01	GC	TA	AT	1	1	TA	AT	TA	0	0	10	R6
106	21307	G	C	T	A	1	21307	A	T	A	T	0	10	AT	GC	CG	1	0	TA	AT	TA	0	0	00	S
107	21332	C	G	G	C	1	21332	C	G	C	G	0	10	CG	CG	GC	0	0	GC	CG	GC	0	0	00	S
108	21344	G	C	C	G	1	21344	G	C	G	C	0	10	GC	GC	CG	0	0	CG	GC	CG	0	0	00	S
109	22767	A	T	G	C	1	22767	T	A	T	A	0	10	TA	AT	TA	0	0	GC	TA	AT	1	1	01	R7
110	23451	A	T	G	C	1	23451	T	A	T	A	0	10	TA	AT	TA	0	0	GC	TA	AT	1	1	01	R7
111	24073	C	G	C	G	0	24073	G	C	C	G	1	01	CG	CG	GC	0	0	CG	GC	CG	0	0	00	S
112	24084	A	T	C	G	1	24084	A	T	A	T	0	10	AT	AT	TA	0	0	CG	AT	TA	1	1	01	R7
113	23981	G	C	G	C	0	23981	C	G	G	C	1	01	GC	GC	CG	0	0	GC	CG	GC	0	0	00	S
114	23973	G	C	G	C	0	23973	C	G	A	T	1	01	AT	GC	CG	1	1	GC	CG	GC	0	0	10	R6
115	24198/23864	G	C	C	G	1	24198/23864	G	C	C	G	1	11	CG	GC	CG	0	0	CG	GC	CG	0	0	00	S
116	24249	G	C	A	T	1	24249	T	A	T	A	0	10	TA	GC	CG	1	0	AT	TA	AT	0	0	00	S
117	23786	G	C	G	C	0	23786	C	G	G	C	1	01	GC	GC	CG	0	0	GC	CG	GC	0	0	00	S
118	23784	A	T	A	T	0	23784	T	A	C	G	1	01	CG	AT	TA	1	1	AT	TA	AT	0	0	10	R6
119	23781	A	T	A	T	0	23781	T	A	C	G	1	01	CG	AT	TA	1	1	AT	TA	AT	0	0	10	R6
120	23779	A	T	A	T	0	23779	T	A	C	G	1	01	CG	AT	TA	1	1	AT	TA	AT	0	0	10	R6
121	23773	C	G	C	G	0	23773	T	A	C	G	1	01	CG	CG	GC	0	0	CG	TA	AT	1	0	00	S
122	23706	A	T	A	T	0	23706	A	T	T	A	1	01	TA	AT	TA	0	0	AT	AT	TA	0	0	00	S
123	23682	G	C	G	C	0	23682	T	A	C	G	1	01	CG	GC	CG	0	0	GC	TA	AT	1	0	00	S
124	24418/23644	C	G	G	C	1	24418/23644	G	C	C	G	1	11	CG	CG	GC	0	0	GC	GC	CG	0	0	00	S
125	23454/23608	C	G	G	C	1	23454/23608	G	C	C	G	1	11	CG	CG	GC	0	0	GC	GC	CG	0	0	00	S
126	24552/23510	A	T	G	C	1	24552/23510	T	A	C	G	1	11	CG	AT	TA	1	1	GC	TA	AT	1	1	11	R6R7
127	24555/23507	C	G	T	A	1	24555/23507	G	C	A	T	1	11	AT	CG	GC	1	1	TA	GC	CG	1	1	11	R6R7
128	24560/23502	C	G	G	C	1	24560/23502	G	C	C	G	1	11	CG	CG	GC	0	0	GC	GC	CG	0	0	00	S
129	23485	T	A	T	A	0	23485	A	T	G	C	1	01	GC	TA	AT	1	1	TA	AT	TA	0	0	10	R6
130	23441	G	C	G	C	0	23441	C	G	G	C	1	01	GC	GC	CG	0	0	GC	CG	GC	0	0	00	S
131	24640/23422	T	A	C	G	1	24640/23422	A	T	G	C	1	11	GC	TA	AT	1	1	CG	AT	TA	1	1	11	R6R7
132	24661	C	G	T	A	1	24661	A	T	A	T	0	10	AT	CG	GC	1	0	TA	AT	TA	0	0	00	S
133	23354	A	T	A	T	0	23354	T	A	C	G	1	01	CG	AT	TA	1	1	AT	TA	AT	0	0	10	R6
134	23251	C	G	C	G	0	23251	C	G	G	C	1	01	GC	CG	GC	0	0	CG	CG	GC	0	0	00	S
135	24947	G	C	C	G	1	24947	G	C	G	C	0	10	GC	GC	CG	0	0	CG	GC	CG	0	0	00	S
136	24952	G	C	A	T	1	24952	T	A	T	A	0	10	TA	GC	CG	1	0	AT	TA	AT	0	0	00	S
137	24079	C	G	T	A	1	24079	A	T	A	T	0	10	AT	CG	GC	1	0	TA	AT	TA	0	0	00	S
138	25098	G	C	T	A	1	25098	A	T	A	T	0	10	AT	GC	CG	1	0	TA	AT	TA	0	0	00	S
139	22844	G	C	G	C	0	22844	C	G	T	A	1	01	TA	GC	CG	1	1	GC	CG	GC	0	0	10	R6
140	25270/22773	T	A	C	G	1	25270/22773	G	C	A	T	1	11	AT	TA	AT	0	0	CG	GC	CG	0	0	00	S
141	22820	G	C	G	C	0	22820	C	G	G	C	1	01	GC	GC	CG	0	0	GC	CG	GC	0	0	00	S
142	22817	G	C	G	C	0	22817	C	G	T	A	1	01	TA	GC	CG	1	1	GC	CG	GC	0	0	10	R6
143	22804	T	A	T	A	0	22804	T	A	C	G	1	01	CG	TA	AT	1	1	TA	TA	AT	0	0	10	R6
144	25317	C	G	T	A	1	25317	G	C	G	C	0	10	GC	CG	GC	0	0	TA	GC	CG	1	1	01	R7
145	25328	A	T	C	G	1	25328	A	T	A	T	0	10	AT	AT	TA	0	0	CG	AT	TA	1	1	01	R7
146	25416	G	C	A	T	1	25416	C	G	C	G	0	10	CG	GC	CG	0	0	AT	CG	GC	1	1	01	R7
147	25423	C	G	G	C	1	25423	G	C	G	C	0	10	GC	CG	GC	0	0	GC	GC	CG	0	0	00	S
148	24528	T	A	C	G	1	24528	A	T	A	T	0	10	AT	TA	AT	0	0	CG	AT	TA	1	1	01	R7
149	22346	C	G	C	G	0	22346	A	T	G	C	1	01	GC	CG	GC	0	0	CG	AT	TA	1	0	00	S
150	25718	A	T	G	C	1	25718	C	G	C	G	0	10	CG	AT	TA	1	0	GC	CG	GC	0	0	00	S
151	22249	G	C	G	C	0	22249	G	C	C	G	1	01	CG	GC	CG	0	0	GC	GC	CG	0	0	00	S
152	22236	C	G	C	G	0	22236	A	T	G	C	1	01	GC	CG	GC	0	0	CG	AT	TA	1	0	00	S
153	22013	C	G	C	G	0	22013	G	C	A	T	1	01	AT	CG	GC	1	1	CG	GC	CG	0	0	10	R6
154	21613	T	A	T	A	0	21613	C	G	A	T	1	01	AT	TA	AT	0	0	TA	CG	GC	1	0	00	S
155	26280	A	T	G	C	1	26280	T	A	T	A	0	10	TA	AT	TA	0	0	GC	TA	AT	1	1	01	R7
156	21077	C	G	C	G	0	21077	G	C	A	T	1	01	AT	CG	GC	1	1	CG	GC	CG	0	0	10	R6
157	27652/20240	C	G	G	C	1	27652/20240	G	C	C	G	1	11	CG	CG	GC	0	0	GC	GC	CG	0	0	00	S
158	27668/20224	C	G	G	C	1	27668/20224	G	C	C	G	1	11	CG	CG	GC	0	0	GC	GC	CG	0	0	00	S
159	27684	T	A	G	C	1	27684	C	G	C	G	0	10	CG	TA	AT	1	0	GC	CG	GC	0	0	00	S
160	27698/20194	A	T	C	G	1	27698/20194	T	A	G	C	1	11	GC	AT	TA	1	1	CG	TA	AT	1	1	11	R6R7
161	27701/20191	T	A	G	C	1	27701/20191	A	T	C	G	1	11	CG	TA	AT	1	1	GC	AT	TA	1	1	11	R6R7
162	27702/20190	T	A	C	G	1	27702/20190	A	T	G	C	1	11	GC	TA	AT	1	1	CG	AT	TA	1	1	11	R6R7
163	27779/20113	G	C	T	A	1	27779/20113	C	G	A	T	1	11	AT	GC	CG	1	1	TA	CG	GC	1	1	11	R6R7
164	27877/20015	A	T	C	G	1	27877/20015	T	A	G	C	1	11	GC	AT	TA	1	1	CG	TA	AT	1	1	11	R6R7
165	27889/20003	T	A	C	G	1	27889/20003	A	T	G	C	1	11	GC	TA	AT	1	1	CG	AT	TA	1	1	11	R6R7
166	27890/20002	C	G	A	T	1	27890/20002	G	C	T	T	1	11	TT	CG	GC	1	1	AT	GC	CG	1	1	11	R6R7
167	27892/20000	G	C	A	T	1	27892/20000	C	G	T	A	1	11	TA	GC	CG	1	1	AT	CG	GC	1	1	11	R6R7
168	27895/19997	C	G	T	A	1	27895/19997	G	C	A	T	1	11	AT	CG	GC	1	1	TA	GC	CG	1	1	11	R6R7
169	27979/19913	C	G	T	A	1	27979/19913	A	T	G	C	1	11	GC	CG	GC	0	0	TA	AT	TA	0	0	00	S
170	19875	A	T	A	T	0	19875	C	G	T	A	1	01	TA	AT	TA	0	0	AT	CG	GC	1	0	00	S
171	28017	A	T	G	C	1	28017	T	A	T	A	0	10	TA	AT	TA	0	0	GC	TA	AT	1	1	01	R7
172	19841	G	C	G	C	0	19841	C	G	A	T	1	01	AT	GC	CG	1	1	GC	CG	GC	0	0	10	R6
173	19848	A	T	A	T	0	19848	G	C	T	A	1	01	TA	AT	TA	0	0	AT	GC	CG	1	0	00	S
174	19445	G	C	G	C	0	19445	T	A	G	C	1	01	GC	GC	CG	0	0	GC	TA	AT	1	0	00	S
175	19424	C	G	C	G	0	19424	G	C	A	T	1	01	AT	CG	GC	1	1	CG	GC	CG	0	0	10	R6
176	19411	G	C	G	C	0	19411	C	G	G	C	1	01	GC	GC	CG	0	0	GC	CG	GC	0	0	00	S
177	19379	G	C	G	C	0	19379	A	T	G	C	1	01	GC	GC	CG	0	0	GC	AT	TA	1	0	00	S
178	19282	A	T	A	T	0	19282	A	T	T	A	1	01	TA	AT	TA	0	0	AT	AT	TA	0	0	00	S
179	19281	G	C	G	C	0	19281	A	T	C	G	1	01	CG	GC	CG	0	0	GC	AT	TA	1	0	00	S
180	19261	A	T	A	T	0	19261	C	G	T	A	1	01	TA	AT	TA	0	0	AT	CG	GC	1	0	00	S
181	19179	C	G	C	G	0	19179	T	A	C	G	1	01	CG	CG	GC	0	0	CG	TA	AT	1	0	00	S
182	19140	T	A	T	A	0	19140	C	G	A	T	1	01	AT	TA	AT	0	0	TA	CG	GC	1	0	00	S
183	29431/18479	G	C	A	T	1	29431/18479	T	A	C	G	1	11	CG	GC	CG	0	0	AT	TA	AT	0	0	00	S
184	29490	T	A	C	G	1	29490	G	C	G	C	0	10	GC	TA	AT	1	0	CG	GC	CG	0	0	00	S
185	29538/18372	G	C	A	T	1	29538/18372	T	A	C	G	1	11	CG	GC	CG	0	0	AT	TA	AT	0	0	00	S
186	30084	C	G	T	A	1	30084	G	C	G	C	0	10	GC	CG	GC	0	0	TA	GC	CG	1	1	01	R7
187	30093	G	C	A	T	1	30093	C	G	C	G	0	10	CG	GC	CG	0	0	AT	CG	GC	1	1	01	R7
188	30126	A	T	C	G	1	30126	T	A	T	A	0	10	TA	AT	TA	0	0	CG	TA	AT	1	1	01	R7
189	30180	C	G	A	T	1	30180	G	C	G	C	0	10	GC	CG	GC	0	0	AT	GC	CG	1	1	01	R7
190	17607	A	T	A	T	0	17607	T	A	C	G	1	01	CG	AT	TA	1	1	AT	TA	AT	0	0	10	R6
191	17595	C	G	C	G	0	17595	G	C	C	G	1	01	CG	CG	GC	0	0	CG	GC	CG	0	0	00	S
192	30366	A	T	G	C	1	30366	C	G	C	G	0	10	CG	AT	TA	1	0	GC	CG	GC	0	0	00	S
193	30382	T	A	A	T	1	30382	T	A	T	A	0	10	TA	TA	AT	0	0	AT	TA	AT	0	0	00	S
194	30384	A	T	G	C	1	30384	C	G	C	G	0	10	CG	AT	TA	1	0	GC	CG	GC	0	0	00	S
195	30408	G	C	A	T	1	30408	T	A	T	A	0	10	TA	GC	CG	1	0	AT	TA	AT	0	0	00	S
196	30520	GGGAC	CCCTG	–	–	1	30520	GGGAC	CCCTG	GGGAC	CCCTG	0	10	GGGACCCCTG	GGGACCCCTG	CCCTGGGGAC	0	0	––	GGGACCCCTG	CCCTGGGGAC	1	1	01	R7
197	30732	A	T	C	G	1	30732	T	A	T	A	0	10	TA	AT	TA	0	0	CG	TA	AT	1	1	01	R7
198	17081	T	A	T	A	0	17081	A	T	T	A	1	01	TA	TA	AT	0	0	TA	AT	TA	0	0	00	S
199	17067	G	C	G	C	0	17067	C	G	T	A	1	01	TA	GC	CG	1	1	GC	CG	GC	0	0	10	R6
200	17065	T	A	T	A	0	17065	A	T	G	C	1	01	GC	TA	AT	1	1	TA	AT	TA	0	0	10	R6
201	16975	G	C	G	C	0	16975	G	C	C	G	1	01	CG	GC	CG	0	0	GC	GC	CG	0	0	00	S
202	16945	A	T	A	T	0	16945	T	A	G	C	1	01	GC	AT	TA	1	1	AT	TA	AT	0	0	10	R6
203	16804	A	T	A	T	0	16804	C	G	T	A	1	01	TA	AT	TA	0	0	AT	CG	GC	1	0	00	S
204	16636	A	T	A	T	0	16636	C	G	T	A	1	01	TA	AT	TA	0	0	AT	CG	GC	1	0	00	S
205	16499	A	T	A	T	0	16499	T	A	A	T	1	01	AT	AT	TA	0	0	AT	TA	AT	0	0	00	S
206	16480	A	T	A	T	0	16480	T	A	C	G	1	01	CG	AT	TA	1	1	AT	TA	AT	0	0	10	R6
207	16471	G	C	G	C	0	16471	G	C	T	A	1	01	TA	GC	CG	1	1	GC	GC	CG	0	0	10	R6
208	16465	G	C	G	C	0	16465	G	C	T	A	1	01	TA	GC	CG	1	1	GC	GC	CG	0	0	10	R6
209	31463	A	T	C	G	1	31463	G	C	G	C	0	10	GC	AT	TA	1	0	CG	GC	CG	0	0	00	S
210	31535	–	–	TCCTCT	AGGAGA	1	31535	AGGAGA	TCCTCT	AGGAGA	TCCTCT	0	10	AGGAGATCCTCT	––	––	1	0	TCCTCTAGGAGA	AGGAGATCCTCT	TCCTCTAGGAGA	0	0	00	S
211	31574	C	G	A	T	1	31574	T	A	T	A	0	10	TA	CG	GC	1	0	AT	TA	AT	0	0	00	S
212	31598/16312	T	A	C	G	1	31598/16312	A	T	G	C	1	11	GC	TA	AT	1	1	CG	AT	TA	1	1	11	R6R7
213	31682/16228	T	A	C	G	1	31682/16228	A	T	G	C	1	11	GC	TA	AT	1	1	CG	AT	TA	1	1	11	R6R7
214	31820/16090	G	C	A	T	1	31820/16090	C	G	T	A	1	11	TA	GC	CG	1	1	AT	CG	GC	1	1	11	R6R7
215	31823/16087	G	C	A	T	1	31823/16087	C	G	T	A	1	11	TA	GC	CG	1	1	AT	CG	GC	1	1	11	R6R7
216	16084	T	A	T	A	0	16084	A	T	G	C	1	01	GC	TA	AT	1	1	TA	AT	TA	0	0	10	R6
217	16082	C	G	C	G	0	16082	G	C	T	A	1	01	TA	CG	GC	1	1	CG	GC	CG	0	0	10	R6
218	31841	A	T	G	C	1	31841	T	A	T	A	0	10	TA	AT	TA	0	0	GC	TA	AT	1	1	01	R7
219	31874	T	A	A	T	1	31874	A	T	A	T	0	10	AT	TA	AT	0	0	AT	AT	TA	0	0	00	S
220	31889	A	T	G	C	1	31889	T	A	T	A	0	10	TA	AT	TA	0	0	GC	TA	AT	1	1	01	R7
221	31898	A	T	G	C	1	31898	T	A	T	A	0	10	TA	AT	TA	0	0	GC	TA	AT	1	1	01	R7
222	15958	T	A	T	A	0	15958	A	T	C	G	1	01	CG	TA	AT	1	1	TA	AT	TA	0	0	10	R6
223	31961	A	T	C	G	1	31961	G	C	G	C	0	10	GC	AT	TA	1	0	CG	GC	CG	0	0	00	S
224	31964	G	C	A	T	1	31964	T	A	T	A	0	10	TA	GC	CG	1	0	AT	TA	AT	0	0	00	S
225	15940	A	T	A	T	0	15940	C	G	T	A	1	01	TA	AT	TA	0	0	AT	CG	GC	1	0	00	S
226	32036	T	A	C	G	1	32036	A	T	A	T	0	10	AT	TA	AT	0	0	CG	AT	TA	1	1	01	R7
227	32054/15856	T	A	C	G	1	32054/15856	A	T	G	C	1	11	GC	TA	AT	1	1	CG	AT	TA	1	1	11	R6R7
228	32072	A	T	G	C	1	32072	C	G	C	G	0	10	CG	AT	TA	1	0	GC	CG	GC	0	0	00	S
229	15811	T	A	T	A	0	15811	A	T	C	G	1	01	CG	TA	AT	1	1	TA	AT	TA	0	0	10	R6
230	15809	A	T	A	T	0	15809	T	A	C	G	1	01	CG	AT	TA	1	1	AT	TA	AT	0	0	10	R6
231	15808	T	A	T	A	0	15808	A	T	C	G	1	01	CG	TA	AT	1	1	TA	AT	TA	0	0	10	R6
232	32213	G	C	A	T	1	32213	C	G	C	G	0	10	CG	GC	CG	0	0	AT	CG	GC	1	1	01	R7
233	32216	G	C	A	T	1	32216	C	G	C	G	0	10	CG	GC	CG	0	0	AT	CG	GC	1	1	01	R7
234	32225	T	A	G	C	1	32225	A	T	A	T	0	10	AT	TA	AT	0	0	GC	AT	TA	1	1	01	R7
235	32231	G	C	A	T	1	32231	C	G	C	G	0	10	CG	GC	CG	0	0	AT	CG	GC	1	1	01	R7
236	15718	T	A	T	A	0	15718	C	G	A	T	1	01	AT	TA	AT	0	0	TA	CG	GC	1	0	00	S
237	15649	G	C	G	C	0	15649	G	C	C	G	1	01	CG	GC	CG	0	0	GC	GC	CG	0	0	00	S
238	15629	G	C	G	C	0	15629	A	T	C	G	1	01	CG	GC	CG	0	0	GC	AT	TA	1	0	00	S
239	32301	A	T	G	C	1	32301	C	G	C	G	0	10	CG	AT	TA	1	0	GC	CG	GC	0	0	00	S
240	15604	A	T	A	T	0	15604	C	G	T	A	1	01	TA	AT	TA	0	0	AT	CG	GC	1	0	00	S
241	15598	A	T	A	T	0	15598	C	G	T	A	1	01	TA	AT	TA	0	0	AT	CG	GC	1	0	00	S
242	32363	A	T	G	C	1	32363	T	A	T	A	0	10	TA	AT	TA	0	0	GC	TA	AT	1	1	01	R7
243	15526	C	G	C	G	0	15526	A	T	G	C	1	01	GC	CG	GC	0	0	CG	AT	TA	1	0	00	S
244	15523	G	C	G	C	0	15523	A	T	C	G	1	01	CG	GC	CG	0	0	GC	AT	TA	1	0	00	S
245	15520	T	A	T	A	0	15520	G	C	A	T	1	01	AT	TA	AT	0	0	TA	GC	CG	1	0	00	S
246	15496	G	C	G	C	0	15496	T	A	C	G	1	01	CG	GC	CG	0	0	GC	TA	AT	1	0	00	S
247	32420/15490	T	G	C	G	1	32420/15490	A	T	G	C	1	11	GC	TG	GT	1	1	CG	AT	TA	1	1	11	R6R7
248	32438/15472	C	G	T	A	1	32438/15472	G	C	A	T	1	11	AT	CG	GC	1	1	TA	GC	CG	1	1	11	R6R7
249	32474	T	A	C	G	1	32474	G	C	G	C	0	10	GC	TA	AT	1	0	CG	GC	CG	0	0	00	S
250	32510	G	C	T	A	1	32510	A	T	A	T	0	10	AT	GC	CG	1	0	TA	AT	TA	0	0	00	S
251	15367	C	G	C	G	0	15367	T	A	G	C	1	01	GC	CG	GC	0	0	CG	TA	AT	1	0	00	S
252	32564	C	G	A	T	1	32564	T	A	T	A	0	10	TA	CG	GC	1	0	AT	TA	AT	0	0	00	S
253	32621/15289	T	A	C	G	1	32621/15289	A	T	G	C	1	11	GC	TA	AT	1	1	CG	AT	TA	1	1	11	R6R7
254	32627	C	G	A	T	1	32627	G	C	G	C	0	10	GC	CG	GC	0	0	AT	GC	CG	1	1	01	R7
255	15184	G	C	G	C	0	15184	G	C	C	G	1	01	CG	GC	CG	0	0	GC	GC	CG	0	0	00	S
256	32738	T	A	C	G	1	32738	G	C	G	C	0	10	GC	TA	AT	1	0	CG	GC	CG	0	0	00	S
257	32744	A	T	C	G	1	32744	G	C	G	C	0	10	GC	AT	TA	1	0	CG	GC	CG	0	0	00	S
258	32765	T	A	C	G	1	32765	A	T	A	T	0	10	AT	TA	AT	0	0	CG	AT	TA	1	1	01	R7
259	32780/15130	T	A	C	G	1	32780/15130	A	T	G	C	1	11	GC	TA	AT	1	1	CG	AT	TA	1	1	11	R6R7
260	32795	C	G	A	T	1	32795	T	A	T	A	0	10	TA	CG	GC	1	0	AT	TA	AT	0	0	00	S
261	32798	G	C	A	T	1	32798	C	G	C	G	0	10	CG	GC	CG	0	0	AT	CG	GC	1	1	01	R7
262	15106	G	C	G	C	0	15106	A	T	G	C	1	01	GC	GC	CG	0	0	GC	AT	TA	1	0	00	S
263	32840	T	A	C	G	1	32840	G	C	G	C	0	10	GC	TA	AT	1	0	CG	GC	CG	0	0	00	S
264	32843	T	A	G	C	1	32843	C	G	C	G	0	10	CG	TA	AT	1	0	GC	CG	GC	0	0	00	S
265	15071	G	C	G	C	0	15071	T	A	C	G	1	01	CG	GC	CG	0	0	GC	TA	AT	1	0	00	S
266	15046	G	C	G	C	0	15046	T	A	C	G	1	01	CG	GC	CG	0	0	GC	TA	AT	1	0	00	S
267	15037	C	G	C	G	0	15037	C	G	G	C	1	01	GC	CG	GC	0	0	CG	CG	GC	0	0	00	S
268	32963	C	G	T	A	1	32963	G	C	G	C	0	10	GC	CG	GC	0	0	TA	GC	CG	1	1	01	R7
269	32981	C	G	T	A	1	32981	A	T	A	T	0	10	AT	CG	GC	1	0	TA	AT	TA	0	0	00	S
270	32999	G	C	A	T	1	32999	T	A	T	A	0	10	TA	GC	CG	1	0	AT	TA	AT	0	0	00	S
271	33077	A	T	G	C	1	33077	C	G	C	G	0	10	CG	AT	TA	1	0	GC	CG	GC	0	0	00	S
272	33080	G	C	A	T	1	33080	T	A	T	A	0	10	TA	GC	CG	1	0	AT	TA	AT	0	0	00	S
273	33104	A	T	T	A	1	33104	A	T	A	T	0	10	AT	AT	TA	0	0	TA	AT	TA	0	0	00	S
274	33107	T	A	C	G	1	33107	G	C	G	C	0	10	GC	TA	AT	1	0	CG	GC	CG	0	0	00	S
275	33122	C	G	T	A	1	33122	G	C	G	C	0	10	GC	CG	GC	0	0	TA	GC	CG	1	1	01	R7
276	33314	C	G	T	A	1	33314	A	T	A	T	0	10	AT	CG	GC	1	0	TA	AT	TA	0	0	00	S
277	33332	C	G	T	A	1	33332	A	T	A	T	0	10	AT	CG	GC	1	0	TA	AT	TA	0	0	00	S
278	33341	C	G	A	T	1	33341	T	A	T	A	0	10	TA	CG	GC	1	0	AT	TA	AT	0	0	00	S
279	33347	G	C	A	T	1	33347	T	A	T	A	0	10	TA	GC	CG	1	0	AT	TA	AT	0	0	00	S
280	14537	G	C	G	C	0	14537	T	A	C	G	1	01	CG	GC	CG	0	0	GC	TA	AT	1	0	00	S
281	14449	C	G	C	G	0	14449	A	T	G	C	1	01	GC	CG	GC	0	0	CG	AT	TA	1	0	00	S
282	33470/14440	T	A	C	G	1	33470/14440	A	T	G	C	1	11	GC	TA	AT	1	1	CG	AT	TA	1	1	11	R6R7
283	33473/14437	A	T	G	C	1	33473/14437	T	A	C	G	1	11	CG	AT	TA	1	1	GC	TA	AT	1	1	11	R6R7
284	33557/14353	C	G	T	A	1	33557/14353	G	C	A	T	1	11	AT	CG	GC	1	1	TA	GC	CG	1	1	11	R6R7
285	33575/14335	A	T	G	C	1	33575/14335	T	A	C	G	1	11	CG	AT	TA	1	1	GC	TA	AT	1	1	11	R6R7
286	33593/14317	A	T	G	C	1	33593/14317	T	A	C	G	1	11	CG	AT	TA	1	1	GC	TA	AT	1	1	11	R6R7
287	14225	G	C	G	C	0	14225	T	A	C	G	1	01	CG	GC	CG	0	0	GC	TA	AT	1	0	00	S
288	14251	A	T	A	T	0	14251	C	G	T	A	1	01	TA	AT	TA	0	0	AT	CG	GC	1	0	00	S
289	33680	A	T	G	C	1	33680	T	A	T	A	0	10	TA	AT	TA	0	0	GC	TA	AT	1	1	01	R7
290	14212	A	T	A	T	0	14212	G	C	T	A	1	01	TA	AT	TA	0	0	AT	GC	CG	1	0	00	S
291	14206	G	C	G	C	0	14206	T	A	C	G	1	01	CG	GC	CG	0	0	GC	TA	AT	1	0	00	S
292	33737	G	C	A	T	1	33737	C	G	C	G	0	10	CG	GC	CG	0	0	AT	CG	GC	1	1	01	R7
293	33758	T	A	G	C	1	33758	A	T	A	T	0	10	AT	TA	AT	0	0	GC	AT	TA	1	1	01	R7
294	33764	G	C	A	T	1	33764	C	G	C	G	0	10	CG	GC	CG	0	0	AT	CG	GC	1	1	01	R7
295	14065	G	C	G	C	0	14065	T	A	C	G	1	01	CG	GC	CG	0	0	GC	TA	AT	1	0	00	S
296	14057	G	C	G	C	0	14057	T	A	C	G	1	01	CG	GC	CG	0	0	GC	TA	AT	1	0	00	S
297	33908	A	T	C	G	1	33908	G	C	G	C	0	10	GC	AT	TA	1	0	CG	GC	CG	0	0	00	S
298	33920	C	G	T	A	1	33920	A	T	A	T	0	10	AT	CG	GC	1	0	TA	AT	TA	0	0	00	S
299	34030	G	C	A	T	1	34030	T	A	T	A	0	10	TA	GC	CG	1	0	AT	TA	AT	0	0	00	S
300	13875	G	C	G	C	0	13875	T	A	C	G	1	01	CG	GC	CG	0	0	GC	TA	AT	1	0	00	S
301	13870	T	A	T	A	0	13870	G	C	A	T	1	01	AT	TA	AT	0	0	TA	GC	CG	1	0	00	S
302	34058/13851	C	G	T	A	1	34058/13851	T	A	G	C	1	11	GC	CG	GC	0	0	TA	TA	AT	0	0	00	S
303	34059	A	T	C	G	1	34059	T	A	T	A	0	10	TA	AT	TA	0	0	CG	TA	AT	1	1	01	R7
304	34065SEQERROR	A	T	-	-	1	34065SEQERROR	UN	UN	UN	UN	0	10	UNUN	AT	TA	1	0	--	UNUN	UNUN	1	1	01	R7
305	13777	C	G	C	G	0	13777	T	A	G	C	1	01	GC	CG	GC	0	0	CG	TA	AT	1	0	00	S
306	13773	A	T	A	T	0	13773	A	T	T	A	1	01	TA	AT	TA	0	0	AT	AT	TA	0	0	00	S
307	13721	G	C	G	C	0	13721	G	C	C	G	1	01	CG	GC	CG	0	0	GC	GC	CG	0	0	00	S
308	13719	–	–	CG	GC	1	13719	CG	GC	CG	GC	0	10	CGGC	––	––	1	0	CGGC	CGGC	GCCG	0	0	00	S
309	34224/13688	A	T	G	C	1	34224/13688	T	A	C	G	1	11	CG	AT	TA	1	1	GC	TA	AT	1	1	11	R6R7
310	34333	G	C	A	T	1	34333	C	G	C	G	0	10	CG	GC	CG	0	0	AT	CG	GC	1	1	01	R7
311	13579	G	C	G	C	0	13579	C	G	T	A	1	01	TA	GC	CG	1	1	GC	CG	GC	0	0	10	R6
312	13352	T	A	T	A	0	13352	G	C	A	T	1	01	AT	TA	AT	0	0	TA	GC	CG	1	0	00	S
313	34561	A	T	-	-	1	34561	-	-	-	-	0	10	--	AT	TA	1	0	--	--	--	0	0	00	S
314	34603	TTCCA	AAGGT	-	-	1	34603	-	-	-	-	0	10	--	TTCCAAAGGT	AAGGTTTCCA	1	0	--	--	--	0	0	00	S
315	13226	C	G	C	G	0	13226	A	T	G	C	1	01	GC	CG	GC	0	0	CG	AT	TA	1	0	00	S
316	13225	A	T	A	T	0	13225	C	G	T	A	1	01	TA	AT	TA	0	0	AT	CG	GC	1	0	00	S
317	34767/13150	G	C	T	A	1	34767/13150	C	G	A	T	1	11	AT	GC	CG	1	1	TA	CG	GC	1	1	11	R6R7
318	34892/13025	T	A	C	G	1	34892/13025	A	T	G	C	1	11	GC	TA	AT	1	1	CG	AT	TA	1	1	11	R6R7
319	13023	A	T	A	T	0	13023	C	G	T	A	1	01	TA	AT	TA	0	0	AT	CG	GC	1	0	00	S
320	13021	G	C	G	C	0	13021	A	T	C	G	1	01	CG	GC	CG	0	0	GC	AT	TA	1	0	00	S
321	34899	C	G	G	C	1	34899	G	C	G	C	0	10	GC	CG	GC	0	0	GC	GC	CG	0	0	00	S
322	34905	C	G	A	T	1	34905	T	A	T	A	0	10	TA	CG	GC	1	0	AT	TA	AT	0	0	00	S
323	34914SeqERROR	C	G	–	–	1	34914SeqERROR	–	–	–	–	0	10	––	CG	GC	1	0	––	––	––	0	0	00	S
324	34924	C	G	T	A	1	34924	A	T	A	T	0	10	AT	CG	GC	1	0	TA	AT	TA	0	0	00	S
325	34936	C	G	T	A	1	34936	A	T	A	T	0	10	AT	CG	GC	1	0	TA	AT	TA	0	0	00	S
326	34976	G	C	A	T	1	34976	T	A	T	A	0	10	TA	GC	CG	1	0	AT	TA	AT	0	0	00	S
327	35135/12777	G	C	C	G	1	35135/12777	C	G	G	C	1	11	GC	GC	CG	0	0	CG	CG	GC	0	0	00	S
328	35251SeqError	TTA	AAT	–	–	1	35251SeqError	A--	T--	A--	T--	0	10	A--T--	TTAAAT	AATTTA	1	0	––	A--T--	T--A--	1	1	01	R7
329	35270/12645	C	G	A	T	1	35270/12645	G	c	T	A	1	11	TA	CG	GC	1	1	AT	Gc	cG	1	1	11	R6R7
330	12512	T	A	T	A	0	12512	G	C	A	T	1	01	AT	TA	AT	0	0	TA	GC	CG	1	0	00	S
331	12455	C	G	C	G	0	12455	G	C	A	T	1	01	AT	CG	GC	1	1	CG	GC	CG	0	0	10	R6
332	12432	C	G	C	G	0	12432	G	C	A	T	1	01	AT	CG	GC	1	1	CG	GC	CG	0	0	10	R6
333	35525	G	C	A	T	1	35525	T	A	T	A	0	10	TA	GC	CG	1	0	AT	TA	AT	0	0	00	S
334	12215	G	C	G	C	0	12215	G	C	C	G	1	01	CG	GC	CG	0	0	GC	GC	CG	0	0	00	S
335	12195	A	T	A	T	0	12195	C	G	T	A	1	01	TA	AT	TA	0	0	AT	CG	GC	1	0	00	S
336	11849	T	A	T	A	0	11849	G	C	A	T	1	01	AT	TA	AT	0	0	TA	GC	CG	1	0	00	S
337	36089/11827	A	T	C	G	1	36089/11827	T	A	G	C	1	11	GC	AT	TA	1	1	CG	TA	AT	1	1	11	R6R7
338	36103/11813	G	C	C	G	1	36103/11813	C	G	G	C	1	11	GC	GC	CG	0	0	CG	CG	GC	0	0	00	S
339	36127	G	C	A	T	1	36127	T	A	T	A	0	10	TA	GC	CG	1	0	AT	TA	AT	0	0	00	S
340	36315	T	A	C	G	1	36315	A	T	A	T	0	10	AT	TA	AT	0	0	CG	AT	TA	1	1	01	R7
341	36360/11557	A	T	G	C	1	36360/11556	T	A	C	G	1	11	CG	AT	TA	1	1	GC	TA	AT	1	1	11	R6R7
342	36375/11541	G	C	A	T	1	36375/11541	C	G	T	A	1	11	TA	GC	CG	1	1	AT	CG	GC	1	1	11	R6R7
343	36378/11538	A	T	G	C	1	36378/11538	T	A	C	G	1	11	CG	AT	TA	1	1	GC	TA	AT	1	1	11	R6R7
344	11499	C	G	C	G	0	11499	G	C	A	T	1	01	AT	CG	GC	1	1	CG	GC	CG	0	0	10	R6
345	11457	G	C	G	C	0	11457	C	G	T	A	1	01	TA	GC	CG	1	1	GC	CG	GC	0	0	10	R6
346	11457	T	A	T	A	0	11457	A	T	G	C	1	01	GC	TA	AT	1	1	TA	AT	TA	0	0	10	R6
347	11454	G	C	G	C	0	11454	C	G	T	A	1	01	TA	GC	CG	1	1	GC	CG	GC	0	0	10	R6
348	11352	C	G	C	G	0	11352	G	C	A	T	1	01	AT	CG	GC	1	1	CG	GC	CG	0	0	10	R6
349	36572	C	G	T	A	1	36572	G	C	G	C	0	10	GC	CG	GC	0	0	TA	GC	CG	1	1	01	R7
350	11339	C	G	C	G	0	11339	G	C	A	T	1	01	AT	CG	GC	1	1	CG	GC	CG	0	0	10	R6
351	36616/11300	A	T	C	G	1	36616/11300	T	A	G	C	1	11	GC	AT	TA	1	1	CG	TA	AT	1	1	11	R6R7
352	36626/11290	C	G	T	A	1	36626/11290	G	C	A	T	1	11	AT	CG	GC	1	1	TA	GC	CG	1	1	11	R6R7
353	36673/11241	G	C	A	T	1	36673/11241	C	G	T	A	1	11	TA	GC	CG	1	1	AT	CG	GC	1	1	11	R6R7
354	11057	T	A	T	A	0	11057	A	T	A	T	0	00	AT	TA	AT	0	0	TA	AT	TA	0	0	00	S
355	11048	G	C	G	C	0	11048	G	C	C	G	1	01	CG	GC	CG	0	0	GC	GC	CG	0	0	00	S
356	11045	C	G	C	G	0	11045	G	C	A	T	1	01	AT	CG	GC	1	1	CG	GC	CG	0	0	10	R6
357	11042	C	G	C	G	0	11042	G	C	A	T	1	01	AT	CG	GC	1	1	CG	GC	CG	0	0	10	R6
358	37032	G	C	C	G	1	37032	G	C	G	C	0	10	GC	GC	CG	0	0	CG	GC	CG	0	0	00	S
359	37031	T	A	A	T	1	37031	A	T	A	T	0	10	AT	TA	AT	0	0	AT	AT	TA	0	0	00	S
360	37142	T	A	C	G	1	37142	G	C	G	C	0	10	GC	TA	AT	1	0	CG	GC	CG	0	0	00	S
361	37289	C	G	G	C	1	37289	G	C	G	C	0	10	GC	CG	GC	0	0	GC	GC	CG	0	0	00	S
362	37625	G	C	C	G	1	37625	G	C	G	C	0	10	GC	GC	CG	0	0	CG	GC	CG	0	0	00	S
363	37628	T	A	C	G	1	37628	G	C	G	C	0	10	GC	TA	AT	1	0	CG	GC	CG	0	0	00	S
364	37631	C	G	G	C	1	37631	C	G	C	G	0	10	CG	CG	GC	0	0	GC	CG	GC	0	0	00	S
365	37670	A	T	C	G	1	37670	G	C	G	C	0	10	GC	AT	TA	1	0	CG	GC	CG	0	0	00	S
366	37712/10200	A	T	C	G	1	37712/10200	T	A	G	C	1	11	GC	AT	TA	1	1	CG	TA	AT	1	1	11	R6R7
367	37832/10080	G	C	C	G	1	37832/10080	C	G	G	C	1	11	GC	GC	CG	0	0	CG	CG	GC	0	0	00	S
368	37880	G	C	A	T	1	37880	T	A	T	A	0	10	TA	GC	CG	1	0	AT	TA	AT	0	0	00	S
369	9974	A	T	A	T	0	9974	C	G	T	A	1	01	TA	AT	TA	0	0	AT	CG	GC	1	0	00	S
370	9944	T	A	T	A	0	9944	G	C	A	T	1	01	AT	TA	AT	0	0	TA	GC	CG	1	0	00	S
371	9930	C	G	C	G	0	9930	A	T	G	C	1	01	GC	CG	GC	0	0	CG	AT	TA	1	0	00	S
372	9903	A	T	A	T	0	9903	C	G	T	A	1	01	TA	AT	TA	0	0	AT	CG	GC	1	0	00	S
373	9897	A	T	A	T	0	9897	C	G	T	A	1	01	TA	AT	TA	0	0	AT	CG	GC	1	0	00	S
374	38039	C	G	T	A	1	38039	A	T	A	T	0	10	AT	CG	GC	1	0	TA	AT	TA	0	0	00	S
375	38048	G	C	C	G	1	38048	G	C	G	C	0	10	GC	GC	CG	0	0	CG	GC	CG	0	0	00	S
376	9703	T	A	T	A	0	9703	A	T	C	G	1	01	CG	TA	AT	1	1	TA	AT	TA	0	0	10	R6
377	9631	C	G	C	G	0	9631	G	C	A	T	1	01	AT	CG	GC	1	1	CG	GC	CG	0	0	10	R6
378	8650	A	T	A	T	0	8650	C	G	T	A	1	01	TA	AT	TA	0	0	AT	CG	GC	1	0	00	S
379	8624	T	A	T	A	0	8624	C	G	A	T	1	01	AT	TA	AT	0	0	TA	CG	GC	1	0	00	S
380	8623	G	C	G	C	0	8623	T	A	C	G	1	01	CG	GC	CG	0	0	GC	TA	AT	1	0	00	S
381	39302	A	T	G	C	1	39302	T	A	T	A	0	10	TA	AT	TA	0	0	GC	TA	AT	1	1	01	R7
382	8555	G	C	G	C	0	8555	C	G	A	T	1	01	AT	GC	CG	1	1	GC	CG	GC	0	0	10	R6
383	8551	A	T	A	T	0	8551	T	A	C	G	1	01	CG	AT	TA	1	1	AT	TA	AT	0	0	10	R6
384	8537	A	T	A	T	0	8537	A	T	T	A	1	01	TA	AT	TA	0	0	AT	AT	TA	0	0	00	S
385	39449	G	C	A	T	1	39449	C	G	C	G	0	10	CG	GC	CG	0	0	AT	CG	GC	1	1	01	R7
386	39452	T	A	C	G	1	39452	A	T	A	T	0	10	AT	TA	AT	0	0	CG	AT	TA	1	1	01	R7
387	39467	C	G	T	A	1	39467	G	C	G	C	0	10	GC	CG	GC	0	0	TA	GC	CG	1	1	01	R7
388	7783	G	C	G	C	0	7783	T	A	C	G	1	01	CG	GC	CG	0	0	GC	TA	AT	1	0	00	S
389	7759	C	G	C	G	0	7759	C	G	G	C	1	01	GC	CG	GC	0	0	CG	CG	GC	0	0	00	S
390	7750	G	C	G	C	0	7750	C	G	T	A	1	01	TA	GC	CG	1	1	GC	CG	GC	0	0	10	R6
391	7741	G	C	G	C	0	7741	T	A	C	G	1	01	CG	GC	CG	0	0	GC	TA	AT	1	0	00	S
392	40704	G	C	A	T	1	40704	T	A	T	A	0	10	TA	GC	CG	1	0	AT	TA	AT	0	0	00	S
393	40705	A	T	G	C	1	40705	C	G	C	G	0	10	CG	AT	TA	1	0	GC	CG	GC	0	0	00	S
394	40711	G	C	A	T	1	40711	T	A	T	A	0	10	TA	GC	CG	1	0	AT	TA	AT	0	0	00	S
395	40714	C	G	T	A	1	40714	A	T	A	T	0	10	AT	CG	GC	1	0	TA	AT	TA	0	0	00	S
396	40732	A	T	G	C	1	40732	C	G	C	G	0	10	CG	AT	TA	1	0	GC	CG	GC	0	0	00	S
397	40753	A	T	G	C	1	40753	C	G	C	G	0	10	CG	AT	TA	1	0	GC	CG	GC	0	0	00	S
398	40756/7115	A	T	G	C	1	40756/7115	T	A	C	G	1	11	CG	AT	TA	1	1	GC	TA	AT	1	1	11	R6R7
399	7106	C	G	C	G	0	7106	G	C	A	T	1	01	AT	CG	GC	1	1	CG	GC	CG	0	0	10	R6
400	40765	A	T	T	A	1	40765	T	A	T	A	0	10	TA	AT	TA	0	0	TA	TA	AT	0	0	00	S
401	7992	T	A	T	A	0	7992	G	C	A	T	1	01	AT	TA	AT	0	0	TA	GC	CG	1	0	00	S
402	40891/6980	G	C	T	A	1	40891/6980	A	T	C	G	1	11	CG	GC	CG	0	0	TA	AT	TA	0	0	00	S
403	40900/6971	G	C	T	A	1	40900/6971	G	C	G	C	0	10	GC	GC	CG	0	0	TA	GC	CG	1	1	01	R7
404	40909	A	T	G	C	1	40909	C	G	C	G	0	10	CG	AT	TA	1	0	GC	CG	GC	0	0	00	S
405	40921/6950	G	C	A	T	1	40921/6950	T	A	C	G	1	11	CG	GC	CG	0	0	AT	TA	AT	0	0	00	S
406	40978/6883	A	T	T	A	1	40978/6883	A	T	T	A	1	11	TA	AT	TA	0	0	TA	AT	TA	0	0	00	S
407	6872	T	A	T	A	0	6872	G	C	A	T	1	01	AT	TA	AT	0	0	TA	GC	CG	1	0	00	S
408	41072/6809	A	T	G	C	1	41062/6809	T	A	C	G	1	11	CG	AT	TA	1	1	GC	TA	AT	1	1	11	R6R7
409	6782	G	C	G	C	0	6782	C	G	T	A	1	01	TA	GC	CG	1	1	GC	CG	GC	0	0	10	R6
410	41095	G	C	T	A	1	41095	C	G	C	G	0	10	CG	GC	CG	0	0	TA	CG	GC	1	1	01	R7
411	6765	T	A	T	A	0	6765	A	T	G	C	1	01	GC	TA	AT	1	1	TA	AT	TA	0	0	10	R6
412	6752	C	G	C	G	0	6752	G	C	A	T	1	01	AT	CG	GC	1	1	CG	GC	CG	0	0	10	R6
413	6704	G	C	G	C	0	6704	C	G	T	A	1	01	TA	GC	CG	1	1	GC	CG	GC	0	0	10	R6
414	6678	G	C	G	C	0	6678	C	G	T	A	1	01	TA	GC	CG	1	1	GC	CG	GC	0	0	10	R6
415	6665	A	T	A	T	0	6665	T	A	C	G	1	01	CG	AT	TA	1	1	AT	TA	AT	0	0	10	R6
416	6653	G	C	G	C	0	6653	C	G	T	A	1	01	TA	GC	CG	1	1	GC	CG	GC	0	0	10	R6
417	41227	A	T	G	C	1	41227	G	C	G	C	0	10	GC	AT	TA	1	0	GC	GC	CG	0	0	00	S
418	41296	G	C	A	T	1	41296	C	G	C	G	0	10	CG	GC	CG	0	0	AT	CG	GC	1	1	01	R7
419	41302	A	T	G	C	1	41302	T	A	T	A	0	10	TA	AT	TA	0	0	GC	TA	AT	1	1	01	R7
420	41383/6488	G	C	A	T	1	41383/6488	C	G	T	A	1	11	TA	GC	CG	1	1	AT	CG	GC	1	1	11	R6R7
421	41407/6474	T	A	C	G	1	41407/6474	A	T	G	C	1	11	GC	TA	AT	1	1	CG	AT	TA	1	1	11	R6R7
422	41410	T	A	C	G	1	41410	A	T	A	T	0	10	AT	TA	AT	0	0	CG	AT	TA	1	1	01	R7
423	41434	C	G	A	T	1	41434	T	A	T	A	0	10	TA	CG	GC	1	0	AT	TA	AT	0	0	00	S
424	41437	A	T	G	C	1	41437	C	G	C	G	0	10	CG	AT	TA	1	0	GC	CG	GC	0	0	00	S
425	41466	A	T	G	C	1	41466	C	G	C	G	0	10	CG	AT	TA	1	0	GC	CG	GC	0	0	00	S
426	6389	A	T	A	T	0	6389	C	G	T	A	1	01	TA	AT	TA	0	0	AT	CG	GC	1	0	00	S
427	41521/6350	C	G	T	A	1	41521/6350	G	C	A	T	1	11	AT	CG	GC	1	1	TA	GC	CG	1	1	11	R6R7
428	6349	G	C	G	C	0	6349	C	G	T	A	1	01	TA	GC	CG	1	1	GC	CG	GC	0	0	10	R6
429	41570/6301	G	C	A	T	1	41570/6301	C	G	T	A	1	11	TA	GC	CG	1	1	AT	CG	GC	1	1	11	R6R7
430	41600	A	T	G	C	1	41600	C	G	C	G	0	10	CG	AT	TA	1	0	GC	CG	GC	0	0	00	S
431	6202	C	G	C	G	0	6202	A	T	G	C	1	01	GC	CG	GC	0	0	CG	AT	TA	1	0	00	S
432	41681	A	T	C	G	1	41681	T	A	T	A	0	10	TA	AT	TA	0	0	CG	TA	AT	1	1	01	R7
433	41687/6184	T	A	C	G	1	41687/6184	G	C	A	T	1	11	AT	TA	AT	0	0	CG	GC	CG	0	0	00	S
434	41629/6142	A	T	G	C	1	41629/6142	C	G	A	T	1	11	AT	AT	TA	0	0	GC	CG	GC	0	0	00	S
435	6133	A	T	A	T	0	6133	C	G	T	A	1	01	TA	AT	TA	0	0	AT	CG	GC	1	0	00	S
436	41762	G	C	A	T	1	41762	C	G	C	G	0	10	CG	GC	CG	0	0	AT	CG	GC	1	1	01	R7
437	41765	C	G	T	A	1	41765	G	C	G	C	0	10	GC	CG	GC	0	0	TA	GC	CG	1	1	01	R7
438	41792/6079	A	T	G	C	1	41792/6079	C	G	T	A	1	11	TA	AT	TA	0	0	GC	CG	GC	0	0	00	S
439	6076	A	T	A	T	0	6076	T	A	C	G	1	01	CG	AT	TA	1	1	AT	TA	AT	0	0	10	R6
440	41804	G	C	T	A	1	41804	C	G	C	G	0	10	CG	GC	CG	0	0	TA	CG	GC	1	1	01	R7
441	41816	A	T	G	C	1	41816	T	A	T	A	0	10	TA	AT	TA	0	0	GC	TA	AT	1	1	01	R7
442	41819	G	C	A	T	1	41819	C	G	C	G	0	10	CG	GC	CG	0	0	AT	CG	GC	1	1	01	R7
443	6040	C	G	C	G	0	6040	G	C	C	G	1	01	CG	CG	GC	0	0	CG	GC	CG	0	0	00	S
444	6037	T	A	T	A	0	6037	A	T	T	A	1	01	TA	TA	AT	0	0	TA	AT	TA	0	0	00	S
445	6034	A	T	A	T	0	6034	T	A	A	T	1	01	AT	AT	TA	0	0	AT	TA	AT	0	0	00	S
446	41909	G	C	A	T	1	41909	C	G	C	G	0	10	CG	GC	CG	0	0	AT	CG	GC	1	1	01	R7
447	41927	A	T	T	A	1	41927	T	A	T	A	0	10	TA	AT	TA	0	0	TA	TA	AT	0	0	00	S
448	41945	T	A	C	G	1	41945	A	T	A	T	0	10	AT	TA	AT	0	0	CG	AT	TA	1	1	01	R7
449	41993	G	C	A	T	1	41993	C	T	C	T	0	10	CT	GC	CG	1	0	AT	CT	TC	1	1	01	R7
450	41999	A	T	G	C	1	41999	A	T	A	T	0	10	AT	AT	TA	0	0	GC	AT	TA	1	1	01	R7
451	42215/5656	T	A	G	C	1	42215/5656	A	T	G	C	1	11	GC	TA	AT	1	1	GC	AT	TA	1	1	11	R6R7
452	42299/5572	A	T	G	C	1	42299/5572	T	A	C	G	1	11	CG	AT	TA	1	1	GC	TA	AT	1	1	11	R6R7
453	42332/5539	A	T	G	C	1	42332/5539	T	A	C	G	1	11	CG	AT	TA	1	1	GC	TA	AT	1	1	11	R6R7
454	5435	G	C	G	C	0	5435	C	G	T	A	1	01	TA	GC	CG	1	1	GC	CG	GC	0	0	10	R6
455	5417	T	A	T	A	0	5417	A	T	G	C	1	01	GC	TA	AT	1	1	TA	AT	TA	0	0	10	R6
456	5397	C	G	C	G	0	5397	G	C	A	T	1	01	AT	CG	GC	1	1	CG	GC	CG	0	0	10	R6
457	5325	C	G	C	G	0	5325	T	A	G	C	1	01	GC	CG	GC	0	0	CG	TA	AT	1	0	00	S
458	5322	G	C	G	C	0	5322	T	A	C	G	1	01	CG	GC	CG	0	0	GC	TA	AT	1	0	00	S
459	5310	A	T	A	T	0	5310	T	A	C	G	1	01	CG	AT	TA	1	1	AT	TA	AT	0	0	10	R6
460	5304	A	T	A	T	0	5304	T	A	C	G	1	01	CG	AT	TA	1	1	AT	TA	AT	0	0	10	R6
461	42932/4939	G	C	C	G	1	42932/4939	G	C	C	G	1	11	CG	GC	CG	0	0	CG	GC	CG	0	0	00	S
462	42935	A	T	G	C	1	42935	C	G	C	G	0	10	CG	AT	TA	1	0	GC	CG	GC	0	0	00	S
463	42984/4887	T	A	G	C	1	42984/4887	C	G	A	T	1	11	AT	TA	AT	0	0	GC	CG	GC	0	0	00	S
464	43001	C	G	G	C	1	43001	C	G	C	G	0	10	CG	CG	GC	0	0	GC	CG	GC	0	0	00	S
465	4861	G	C	G	C	0	4861	T	A	C	G	1	01	CG	GC	CG	0	0	GC	TA	AT	1	0	00	S
466	43038	T	A	G	C	1	43038	C	G	C	G	0	10	CG	TA	AT	1	0	GC	CG	GC	0	0	00	S
467	4827	T	A	T	A	0	4827	A	T	T	A	1	01	TA	TA	AT	0	0	TA	AT	TA	0	0	00	S
468	4824	G	C	G	C	0	4824	C	G	T	A	1	01	TA	GC	CG	1	1	GC	CG	GC	0	0	10	R6
469	4817	G	C	G	C	0	4817	C	G	T	A	1	01	TA	GC	CG	1	1	GC	CG	GC	0	0	10	R6
470	4707	A	T	A	T	0	4707	T	A	C	G	1	01	CG	AT	TA	1	1	AT	TA	AT	0	0	10	R6
471	4546	A	T	A	T	0	4546	A	T	T	A	1	01	TA	AT	TA	0	0	AT	AT	TA	0	0	00	S
472	43422/4454	T	A	C	G	1	43422/4454	A	T	G	C	1	11	GC	TA	AT	1	1	CG	AT	TA	1	1	11	R6R7
473	43427/4449	A	T	G	C	1	43427/4449	T	A	C	G	1	11	CG	AT	TA	1	1	GC	TA	AT	1	1	11	R6R7
474	43456	T	A	C	G	1	43456	A	T	A	T	0	10	AT	TA	AT	0	0	CG	AT	TA	1	1	01	R7
475	43462	T	A	C	G	1	43462	A	T	A	T	0	10	AT	TA	AT	0	0	CG	AT	TA	1	1	01	R7
476	43465/4411	C	G	A	T	1	43465/4411	G	C	T	A	1	11	TA	CG	GC	1	1	AT	GC	CG	1	1	11	R6R7
477	43476	-	-	A	T	1	43476	T	A	T	A	0	10	TA	--	--	1	0	AT	TA	AT	0	0	00	S
478	43496/4380	G	C	A	T	1	43496/4380	C	G	T	A	1	11	TA	GC	CG	1	1	AT	CG	GC	1	1	11	R6R7
479	43637	C	G	G	C	1	43637	G	C	G	C	0	10	GC	CG	GC	0	0	GC	GC	CG	0	0	00	S
480	4239	G	C	G	C	0	4239	G	C	C	G	1	01	CG	GC	CG	0	0	GC	GC	CG	0	0	00	S
481	43669	T	A	C	G	1	43669	G	C	G	C	0	10	GC	TA	AT	1	0	CG	GC	CG	0	0	00	S
482	43716	A	T	G	C	1	43716	C	G	C	G	0	10	CG	AT	TA	1	0	GC	CG	GC	0	0	00	S
483	4178	G	C	G	C	0	4178	G	C	C	G	1	01	CG	GC	CG	0	0	GC	GC	CG	0	0	00	S
484	43759	T	A	C	G	1	43759	G	C	G	C	0	10	GC	TA	AT	1	0	CG	GC	CG	0	0	00	S
485	43795	–	–	GG	CC	1	43795	CC	GG	CC	GG	0	10	CCGG	––	––	1	0	GGCC	CCGG	GGCC	0	0	00	S
486	4053	G	C	G	C	0	4053	G	C	C	G	1	01	CG	GC	CG	0	0	GC	GC	CG	0	0	00	S
487	43832/4041	C	G	T	A	1	43832/4041	G	C	A	T	1	11	AT	CG	GC	1	1	TA	GC	CG	1	1	11	R6R7
488	43833	G	C	A	T	1	43833	T	A	T	A	0	10	TA	GC	CG	1	0	AT	TA	AT	0	0	00	S
489	4037	T	A	T	A	0	4037	A	T	G	C	1	01	GC	TA	AT	1	1	TA	AT	TA	0	0	10	R6
490	4008	A	T	A	T	0	4008	C	G	T	A	1	01	TA	AT	TA	0	0	AT	CG	GC	1	0	00	S
491	3989	G	C	G	C	0	3989	G	C	C	G	1	01	CG	GC	CG	0	0	GC	GC	CG	0	0	00	S
492	44010	A	T	C	G	1	44010	T	A	T	A	0	10	TA	AT	TA	0	0	CG	TA	AT	1	1	01	R7
493	44014	C	G	T	A	1	44014	G	C	G	G	0	10	GG	CG	GC	1	0	TA	GC	CG	1	1	01	R7
494	3820	C	G	C	G	0	3820	G	C	T	A	1	01	TA	CG	GC	1	1	CG	GC	CG	0	0	10	R6
495	3814	T	A	T	A	0	3814	A	T	G	C	1	01	GC	TA	AT	1	1	TA	AT	TA	0	0	10	R6
496	44200	A	T	C	G	1	44200	G	C	G	G	0	10	GG	AT	TA	1	0	CG	GC	CG	0	0	00	S
497	44228	G	C	C	G	1	44228	T	A	T	A	0	10	TA	GC	CG	1	0	CG	TA	AT	1	1	01	R7
498	44336	A	T	C	G	1	44336	C	G	C	G	0	10	CG	AT	TA	1	0	CG	CG	GC	0	0	00	S
499	44716	G	C	A	T	1	44616	C	G	C	G	0	10	CG	GC	CG	0	0	AT	CG	GC	1	1	01	R7
500	44736	T	A	C	G	1	44637	A	T	A	T	0	10	AT	TA	AT	0	0	CG	AT	TA	1	1	01	R7
501	44666	C	G	T	A	1	44666	G	C	G	C	0	10	GC	CG	GC	0	0	TA	GC	CG	1	1	01	R7
502	3161	C	G	C	G	0	3161	G	C	A	T	1	01	AT	CG	GC	1	1	CG	GC	CG	0	0	10	R6
503	3009	T	A	T	A	0	3009	A	T	G	C	1	01	GC	TA	AT	1	1	TA	AT	TA	0	0	10	R6
504	44994	T	A	C	G	1	44994	A	T	A	T	0	10	AT	TA	AT	0	0	CG	AT	TA	1	1	01	R7
505	45100	A	T	G	C	1	45100	C	G	C	G	0	10	CG	AT	TA	1	0	GC	CG	GC	0	0	00	S
506	45176/2698	G	C	T	A	1	45176/2698	A	T	C	G	1	11	CG	GC	CG	0	0	TA	AT	TA	0	0	00	S
507	2688	C	G	C	G	0	2688	G	C	T	A	1	01	TA	CG	GC	1	1	CG	GC	CG	0	0	10	R6
508	45228	T	A	C	G	1	45228	A	T	A	T	0	10	AT	TA	AT	0	0	CG	AT	TA	1	1	01	R7
510	45247/2627	T	A	C	G	1	45247/2627	G	C	A	T	1	11	AT	TA	AT	0	0	CG	GC	CG	0	0	00	S
511	2615	T	A	T	A	0	2615	G	C	A	T	1	01	AT	TA	AT	0	0	TA	GC	CG	1	0	00	S
512	45783	G	C	T	A	1	45783	A	T	A	T	0	10	AT	GC	CG	1	0	TA	AT	TA	0	0	00	S
513	45784	G	C	C	G	1	45784	G	C	G	C	0	10	GC	GC	CG	0	0	CG	GC	CG	0	0	00	S
514	46113	G	C	A	T	1	46113	T	A	T	A	0	10	TA	GC	CG	1	0	AT	TA	AT	0	0	00	S
515	46114	A	T	G	C	1	46114	C	G	C	G	0	10	CG	AT	TA	1	0	GC	CG	GC	0	0	00	S
516	46355	C	G	A	T	1	46355	T	A	T	A	0	10	TA	CG	GC	1	0	AT	TA	AT	0	0	00	S
517	46374	T	A	A	T	1	46374	T	A	T	A	0	10	TA	TA	AT	0	0	AT	TA	AT	0	0	00	S
518	46370	C	G	T	A	1	46370	A	T	A	T	0	10	AT	CG	GC	1	0	TA	AT	TA	0	0	00	S
519	46371	C	G	G	C	1	46371	C	G	C	G	0	10	CG	CG	GC	0	0	GC	CG	GC	0	0	00	S
520	1226	C	G	C	G	0	1226	G	C	–	–	1	01	––	CG	GC	1	1	CG	GC	CG	0	0	10	R6
521	46658	G	C	T	A	1	46658	C	G	C	G	0	10	CG	GC	CG	0	0	TA	CG	GC	1	1	01	R7
522	1178	C	G	C	G	0	1178	G	C	A	T	1	01	AT	CG	GC	1	1	CG	GC	CG	0	0	10	R6
523	46702	G	C	C	G	1	46702	G	C	G	C	0	10	GC	GC	CG	0	0	CG	GC	CG	0	0	00	S
524	47714	A	T	T	A	1	47714	T	A	T	A	0	10	TA	AT	TA	0	0	TA	TA	AT	0	0	00	S
525	1176	A	T	A	T	0	1176	T	A	A	T	1	01	AT	AT	TA	0	0	AT	TA	AT	0	0	00	S
526	46802/1167	A	T	G	C	1	46802/1167	C	G	C	G	0	10	CG	AT	TA	1	0	GC	CG	GC	0	0	00	S
527	46807	T	A	G	C	1	46807	A	T	A	T	0	10	AT	TA	AT	0	0	GC	AT	TA	1	1	01	R7
528	1154	A	T	A	T	0	1154	C	G	A	T	1	01	AT	AT	TA	0	0	AT	CG	GC	1	0	00	S
529	46820	G	C	C	G	1	46820	G	C	G	C	0	10	GC	GC	CG	0	0	CG	GC	CG	0	0	00	S
530	1122	G	C	G	C	0	1122	C	G	G	C	1	01	GC	GC	CG	0	0	GC	CG	GC	0	0	00	S
531	1016	C	G	C	G	0	1016	G	C	A	T	1	01	AT	CG	GC	1	1	CG	GC	CG	0	0	10	R6
532	46874	G	C	A	T	1	46874	A	T	A	T	0	10	AT	GC	CG	1	0	AT	AT	TA	0	0	00	S
533	983	C	G	C	G	0	983	G	C	C	G	1	01	CG	CG	GC	0	0	CG	GC	CG	0	0	00	S
534	972	C	G	C	G	0	972	G	C	A	T	1	01	AT	CG	GC	1	1	CG	GC	CG	0	0	10	R6
535	967	G	C	G	C	0	967	C	C	T	A	1	01	TA	GC	CG	1	1	GC	CC	CC	1	0	10	R6
536	46913/956	C	G	G	C	1	46913/956	G	C	T	A	1	11	TA	CG	GC	1	1	GC	GC	CG	0	0	10	R6
537	46980	C	G	T	A	1	46980	G	C	G	C	0	10	GC	CG	GC	0	0	TA	GC	CG	1	1	01	R7
538	46981	C	G	G	C	1	46981	G	C	G	C	0	10	GC	CG	GC	0	0	GC	GC	CG	0	0	00	S
539	47014	T	A	G	C	1	47014	C	G	C	G	0	10	CG	TA	AT	1	0	GC	CG	GC	0	0	00	S
540	798	G	C	G	C	0	798	T	A	A	T	1	01	AT	GC	CG	1	1	GC	TA	AT	1	0	10	R6
541	793	T	A	T	A	0	793	G	C	A	T	1	01	AT	TA	AT	0	0	TA	GC	CG	1	0	00	S
542	781	A	T	A	T	0	781	C	C	T	A	1	01	TA	AT	TA	0	0	AT	CC	CC	1	0	00	S
543	762	A	T	A	T	0	762	A	T	T	A	1	01	TA	AT	TA	0	0	AT	AT	TA	0	0	00	S
544	732	G	C	G	C	0	732	T	A	C	G	1	01	CG	GC	CG	0	0	GC	TA	AT	1	0	00	S

## Sheet: R6R7 Phen
Ref7	RefComp7	Alt7	AltComp7	Phen(M7xRef7)	AlignPOS	Ref6	RefComp6	Alt6	AltComp6	Phen(M6xRef6)	PhenCross1vsPhenCross2	Alt6:Alt6comp	Ref7:Ref7comp	Ref7comp:Ref7	Scoring ConcaAlt6vsRef7	Cross result 6	Alt7:Alt7comp	Ref6:Ref6comp	Ref6comp:Ref6	Scoring ConcaAlt7vsRef6	Cross result 7	Concatenate cross results	Phenotype Score	SNP Sequence	SNP Localisation	AA	SS/NSS
–	–	U	U	1	/35391	A	T	T	A	1	11	TA	DD	DD	1	1	UU	AT	TA	1	1	11	R6R7	A	5' UTR Cyclophilin	?	?
–	–	GGTCAGTG	CCAGTCAC	1	16090/	–	–	GGTCAGTG	CCAGTCAC	1	11	GGTCAGTGCCAGTCAC	––	––	1	1	GGTCAGTGCCAGTCAC	––	––	1	1	11	R6R7	[GGTCAGTG]	CDS MSD	INTRON	ND
T	A	C	G	1	19101/28960	A	T	G	C	1	11	GC	TA	AT	1	1	CG	AT	TA	1	1	11	R6R7	GTTGTATGAGAAG	CDS Flavin monox	Tyrosine	SS
A	T	G	C	1	20887/27175	T	A	C	G	1	11	CG	AT	TA	1	1	GC	TA	AT	1	1	11	R6R7	GAAGGGAGTGGAT	CDS Flavin monox	Glycine	SS
A	T	G	C	1	24552/23510	T	A	C	G	1	11	CG	AT	TA	1	1	GC	TA	AT	1	1	11	R6R7	ACAGACATTGCA	5' UTR Actin Reg Prot	ND	ND
C	G	T	A	1	24555/23507	G	C	A	T	1	11	AT	CG	GC	1	1	TA	GC	CG	1	1	11	R6R7	ACAGACATTGCA	5' UTR Actin Reg Prot	ND	ND
T	A	C	G	1	24640/23422	A	T	G	C	1	11	GC	TA	AT	1	1	CG	AT	TA	1	1	11	R6R7	GTCCTCTGCGTGC	5' UTR Actin Reg Prot	ND	ND
A	T	C	G	1	27698/20194	T	A	G	C	1	11	GC	AT	TA	1	1	CG	TA	AT	1	1	11	R6R7	AGTCATACCTT	CDS Cyp52	Isoleucine	SS
T	A	G	C	1	27701/20191	A	T	C	G	1	11	CG	TA	AT	1	1	GC	AT	TA	1	1	11	R6R7	AGTCATACCTT	CDS Cyp52	Proline	SS
T	A	C	G	1	27702/20190	A	T	G	C	1	11	GC	TA	AT	1	1	CG	AT	TA	1	1	11	R6R7	AGTCATA CCTT	CDS Cyp52	Serine	SS
G	C	T	A	1	27779/20113	C	G	A	T	1	11	AT	GC	CG	1	1	TA	CG	GC	1	1	11	R6R7	AACTTTGTCCAGC	CDS Cyp52	Valine	Serine
A	T	C	G	1	27877/20015	T	A	G	C	1	11	GC	AT	TA	1	1	CG	TA	AT	1	1	11	R6R7	TGCTCTAATACCA	CDS Cyp52	Leucine	SS
T	A	C	G	1	27889/20003	A	T	G	C	1	11	GC	TA	AT	1	1	CG	AT	TA	1	1	11	R6R7	ATTCAGTCTGGGC	CDS Cyp52	Serine	SS
C	G	A	T	1	27890/20002	G	C	T	T	1	11	TT	CG	GC	1	1	AT	GC	CG	1	1	11	R6R7	ATTCAGTCTGGGC	CDS Cyp52	Leucine	Serine
G	C	A	T	1	27892/20000	C	G	T	A	1	11	TA	GC	CG	1	1	AT	CG	GC	1	1	11	R6R7	ATTCAGTCTGGGC	CDS Cyp52	Leucine	SS
C	G	T	A	1	27895/19997	G	C	A	T	1	11	AT	CG	GC	1	1	TA	GC	CG	1	1	11	R6R7	ATTCAGTCTGGGC	CDS Cyp52	Glycine	SS
T	A	C	G	1	31598/16312	A	T	G	C	1	11	GC	TA	AT	1	1	CG	AT	TA	1	1	11	R6R7	CCCCCTTCCCTTG	CDS Serine Threonine Kinase	Glycine	SS
T	A	C	G	1	31682/16228	A	T	G	C	1	11	GC	TA	AT	1	1	CG	AT	TA	1	1	11	R6R7	AGCCAGTCCTCCA	CDS Serine Threonine Kinase	Glycine	SS
G	C	A	T	1	31820/16090	C	G	T	A	1	11	TA	GC	CG	1	1	AT	CG	GC	1	1	11	R6R7	GGAGATGGGGTTT	CDS Serine Threonine Kinase	Proline	SS
G	C	A	T	1	31823/16087	C	G	T	A	1	11	TA	GC	CG	1	1	AT	CG	GC	1	1	11	R6R7	GGAGATGGGGTTT	CDS Serine Threonine Kinase	Asparagine	SS
T	A	C	G	1	32054/15856	A	T	G	C	1	11	GC	TA	AT	1	1	CG	AT	TA	1	1	11	R6R7	GTAAGCTGATCGG	CDS Serine Threonine Kinase	Serine	SS
T	G	C	G	1	32420/15490	A	T	G	C	1	11	GC	TG	GT	1	1	CG	AT	TA	1	1	11	R6R7	GGGCTGTGCGGGC	CDS Serine Threonine Kinase	Alanine	SS
C	G	T	A	1	32438/15472	G	C	A	T	1	11	AT	CG	GC	1	1	TA	GC	CG	1	1	11	R6R7	GTTGCGCTTGAGA	CDS Serine Threonine Kinase	Arginine	Cysteine
T	A	C	G	1	32621/15289	A	T	G	C	1	11	GC	TA	AT	1	1	CG	AT	TA	1	1	11	R6R7	TGGCGGTCGAATC	CDS Serine Threonine Kinase	Arginine	SS
T	A	C	G	1	32780/15130	A	T	G	C	1	11	GC	TA	AT	1	1	CG	AT	TA	1	1	11	R6R7	GACATTTGCATTC	CDS Serine Threonine Kinase	Alanine	SS
T	A	C	G	1	33470/14440	A	T	G	C	1	11	GC	TA	AT	1	1	CG	AT	TA	1	1	11	R6R7	CGAGCCTTTATAT	CDS Serine Threonine Kinase	Lysine	SS
A	T	G	C	1	33473/14437	T	A	C	G	1	11	CG	AT	TA	1	1	GC	TA	AT	1	1	11	R6R7	CGAGCCTTTATAT	CDS Serine Threonine Kinase	Tyrosine	SS
C	G	T	A	1	33557/14353	G	C	A	T	1	11	AT	CG	GC	1	1	TA	GC	CG	1	1	11	R6R7	CCGATGCACACAC	CDS Serine Threonine Kinase	Valine	SS
A	T	G	C	1	33575/14335	T	A	C	G	1	11	CG	AT	TA	1	1	GC	TA	AT	1	1	11	R6R7	CGCATGA ACATAA	CDS Serine Threonine Kinase	Valine	SS
A	T	G	C	1	33593/14317	T	A	C	G	1	11	CG	AT	TA	1	1	GC	TA	AT	1	1	11	R6R7	CGCGCCAACAAGT	CDS Serine Threonine Kinase	Valine	SS
A	T	G	C	1	34224/13688	T	A	C	G	1	11	CG	AT	TA	1	1	GC	TA	AT	1	1	11	R6R7	CGTGGAAGACAGC	5' UTR Serine Threonine Kinase or MFS1	ND	ND
G	C	T	A	1	34767/13150	C	G	A	T	1	11	AT	GC	CG	1	1	TA	CG	GC	1	1	11	R6R7	GACATGGTCAAAA	5' UTR Serine Threonine Kinase or MFS1	ND	ND
T	A	C	G	1	34892/13025	A	T	G	C	1	11	GC	TA	AT	1	1	CG	AT	TA	1	1	11	R6R7	CATACCTTAAGAC	5' UTR Serine Threonine Kinase or MFS1	ND	ND
C	G	A	T	1	35270/12645	G	c	T	A	1	11	TA	CG	GC	1	1	AT	Gc	cG	1	1	11	R6R7	TCCAACCAAAGGT	5' UTR Serine Threonine Kinase or MFS1	ND	ND
A	T	C	G	1	36089/11827	T	A	G	C	1	11	GC	AT	TA	1	1	CG	TA	AT	1	1	11	R6R7	CCACCGACTTCGT	5' UTR MFS1	ND	ND
A	T	G	C	1	36360/11556	T	A	C	G	1	11	CG	AT	TA	1	1	GC	TA	AT	1	1	11	R6R7	CATCGAAAATGAA	CDS MFS1	Glutamic acid	SS
G	C	A	T	1	36375/11541	C	G	T	A	1	11	TA	GC	CG	1	1	AT	CG	GC	1	1	11	R6R7	CTTGTCGAGACAA	CDS MFS1	Serine	SS
A	T	G	C	1	36378/11538	T	A	C	G	1	11	CG	AT	TA	1	1	GC	TA	AT	1	1	11	R6R7	CTTGTCGAGACAA	CDS MFS1	Arginine	SS
A	T	C	G	1	36616/11300	T	A	G	C	1	11	GC	AT	TA	1	1	CG	TA	AT	1	1	11	R6R7	CCTCACAACCTGC	CDS MFS1	Threonine	SS
C	G	T	A	1	36626/11290	G	C	A	T	1	11	AT	CG	GC	1	1	TA	GC	CG	1	1	11	R6R7	TGCGCACTACAGC	CDS MFS1	Leucine	SS
G	C	A	T	1	36673/11241	C	G	T	A	1	11	TA	GC	CG	1	1	AT	CG	GC	1	1	11	R6R7	CCTACGGCAAAGG	CDS MFS1	INTRON	ND
A	T	C	G	1	37712/10200	T	A	G	C	1	11	GC	AT	TA	1	1	CG	TA	AT	1	1	11	R6R7	ATTCACACCCGCC	CDS MFS1	Threonine	SS
A	T	G	C	1	40756/7115	T	A	C	G	1	11	CG	AT	TA	1	1	GC	TA	AT	1	1	11	R6R7	GGGA ATATTCGGC	CDS PYC	Asparagine	SS
A	T	G	C	1	41062/6809	T	A	C	G	1	11	CG	AT	TA	1	1	GC	TA	AT	1	1	11	R6R7	GGGAACAGAGGTA	CDS PYC	Serine	SS
G	C	A	T	1	41383/6488	C	G	T	A	1	11	TA	GC	CG	1	1	AT	CG	GC	1	1	11	R6R7	GATCTCGTAGGTG	CDS PYC	Tyrosine	SS
T	A	C	G	1	41407/6474	A	T	G	C	1	11	GC	TA	AT	1	1	CG	AT	TA	1	1	11	R6R7	GGTGCATTTACC	CDS PYC	Lysine	SS
C	G	T	A	1	41521/6350	G	C	A	T	1	11	AT	CG	GC	1	1	TA	GC	CG	1	1	11	R6R7	AGCGTTCGTATCA	CDS PYC	INTRON	ND
G	C	A	T	1	41570/6301	C	G	T	A	1	11	TA	GC	CG	1	1	AT	CG	GC	1	1	11	R6R7	CGATCGGTAGACC	CDS PYC	Tyrosine	SS
T	A	G	C	1	42215/5656	A	T	G	C	1	11	GC	TA	AT	1	1	GC	AT	TA	1	1	11	R6R7	GGTAAATTCCTTG	CDS PYC	Glutamic acid	Aspartic Acid
A	T	G	C	1	42299/5572	T	A	C	G	1	11	CG	AT	TA	1	1	GC	TA	AT	1	1	11	R6R7	TCGTGCAGACACC	CDS PYC	Serine	SS
A	T	G	C	1	42332/5539	T	A	C	G	1	11	CG	AT	TA	1	1	GC	TA	AT	1	1	11	R6R7	GGTCTCAGGGTTT	CDS PYC	Proline	SS
T	A	C	G	1	43422/4454	A	T	G	C	1	11	GC	TA	AT	1	1	CG	AT	TA	1	1	11	R6R7	TTGTGATGATTAG	5' UTR PYC	ND	ND
A	T	G	C	1	43427/4449	T	A	C	G	1	11	CG	AT	TA	1	1	GC	TA	AT	1	1	11	R6R7	TTGTGATGATTAG	5' UTR PYC	ND	ND
C	G	A	T	1	43465/4411	G	C	T	A	1	11	TA	CG	GC	1	1	AT	GC	CG	1	1	11	R6R7	GATTGACTGGCAC	5' UTR PYC	ND	ND
G	C	A	T	1	43496/4380	C	G	T	A	1	11	TA	GC	CG	1	1	AT	CG	GC	1	1	11	R6R7	AAAAGTGTATCAC	5' UTR PYC	ND	ND
C	G	T	A	1	43832/4041	G	C	A	T	1	11	AT	CG	GC	1	1	TA	GC	CG	1	1	11	R6R7	TCCCACCG CGTCT	5' UTR PYC	ND	ND

## Sheet: R6 Phen
N°	AlignPOS	Ref7	RefComp7	Alt7	AltComp7	Phen(M7xRef7)	AlignPOS	Ref6	RefComp6	Alt6	AltComp6	Phen(M6xRef6)	PhenCross1vsPhenCross2	Alt6:Alt6comp	Ref7:Ref7comp	Ref7comp:Ref7	Scoring ConcaAlt6vsRef7	Cross result 6	Alt7:Alt7comp	Ref6:Ref6comp	Ref6comp:Ref6	Scoring ConcaAlt7vsRef6	Cross result 7	Concatenate cross results	Phenotype Score	SNP Sequence	SNP Localisation	AA	SS/NSS
3	39236	C	G	C	G	0	39236	A	T	T	A	1	01	TA	CG	GC	1	1	CG	AT	TA	1	0	10	R6	TGGCTCTGTGCTC	CDS NF-X1	Threonine	SS
18	37442	A	T	A	T	0	37442	T	A	C	G	1	01	CG	AT	TA	1	1	AT	TA	AT	0	0	10	R6	CTTCGAAGCCATC	CDS NF-X1	Phenylalanine	Leucine
77	31764	T	A	T	A	0	31764	A	T	G	C	1	01	GC	TA	AT	1	1	TA	AT	TA	0	0	10	R6	GCTTTCGCCG	5' UTR MSD	ND	ND
87	31048	C	G	C	G	0	31048	G	C	A	T	1	01	AT	CG	GC	1	1	CG	GC	CG	0	0	10	R6	GAACGCCACTC	3' UTR MSD	ND	ND
88	31045	C	G	C	G	0	31045	G	C	A	T	1	01	AT	CG	GC	1	1	CG	GC	CG	0	0	10	R6	GAACGCCACTC	3' UTR MSD	ND	ND
92	30824	A	T	A	T	0	30824	T	A	C	G	1	01	CG	AT	TA	1	1	AT	TA	AT	0	0	10	R6	TGATCATCCTGA	3' UTR MSD	ND	ND
104	26859	T	A	T	A	0	26859	A	T	G	C	1	01	GC	TA	AT	1	1	TA	AT	TA	0	0	10	R6	CGAGCCTGACAAAAAT	CDS K+ channel	Serine	SS
105	26850	T	A	T	A	0	26850	A	T	G	C	1	01	GC	TA	AT	1	1	TA	AT	TA	0	0	10	R6	CGAGCCTGACAAAAAT	CDS K+ channel	Threonine	SS
114	23973	G	C	G	C	0	23973	C	G	A	T	1	01	AT	GC	CG	1	1	GC	CG	GC	0	0	10	R6	TAGTCTGGTGGTG	5' UTR K+ channel	ND	ND
118	23784	A	T	A	T	0	23784	T	A	C	G	1	01	CG	AT	TA	1	1	AT	TA	AT	0	0	10	R6	GTGCAATACAACG	5' UTR K+ channel	ND	ND
119	23781	A	T	A	T	0	23781	T	A	C	G	1	01	CG	AT	TA	1	1	AT	TA	AT	0	0	10	R6	GTGCAATACAACG	5' UTR K+ channel	ND	ND
120	23779	A	T	A	T	0	23779	T	A	C	G	1	01	CG	AT	TA	1	1	AT	TA	AT	0	0	10	R6	GTGCAATACAACG	5' UTR K+ channel	ND	ND
129	23485	T	A	T	A	0	23485	A	T	G	C	1	01	GC	TA	AT	1	1	TA	AT	TA	0	0	10	R6	GACATCAAA	5' UTR K+ channel	ND	ND
133	23354	A	T	A	T	0	23354	T	A	C	G	1	01	CG	AT	TA	1	1	AT	TA	AT	0	0	10	R6	ACACATATACCACT	5' UTR K+ channel	ND	ND
139	22844	G	C	G	C	0	22844	C	G	T	A	1	01	TA	GC	CG	1	1	GC	CG	GC	0	0	10	R6	CAGATGGACGAGC	CDS Exon	Valine	SS
142	22817	G	C	G	C	0	22817	C	G	T	A	1	01	TA	GC	CG	1	1	GC	CG	GC	0	0	10	R6	ATGTCGGATGGG	CDS Exon	Serine	SS
143	22804	T	A	T	A	0	22804	T	A	C	G	1	01	CG	TA	AT	1	1	TA	TA	AT	0	0	10	R6	CAAAGCAGTACGC	CDS Exon	Leucine	Proline
153	22013	C	G	C	G	0	22013	G	C	A	T	1	01	AT	CG	GC	1	1	CG	GC	CG	0	0	10	R6	GCGAATCATCCAT	5' UTR Cyp52	ND	ND
156	21077	C	G	C	G	0	21077	G	C	A	T	1	01	AT	CG	GC	1	1	CG	GC	CG	0	0	10	R6	TGTTTTCCTAGCT	CDS Cyp52	INTRON	ND
172	19841	G	C	G	C	0	19841	C	G	A	T	1	01	AT	GC	CG	1	1	GC	CG	GC	0	0	10	R6	CACTCTGATGTGT	CDS Cyp52	Leucine	SS
175	19424	C	G	C	G	0	19424	G	C	A	T	1	01	AT	CG	GC	1	1	CG	GC	CG	0	0	10	R6	TCTCTGCTTCTTC	3' UTR Cyp52	ND	ND
190	17607	A	T	A	T	0	17607	T	A	C	G	1	01	CG	AT	TA	1	1	AT	TA	AT	0	0	10	R6	TCGCGCAGCGACC	CDS Exon	Alanine	SS
199	17067	G	C	G	C	0	17067	C	G	T	A	1	01	TA	GC	CG	1	1	GC	CG	GC	0	0	10	R6	CGGGAAGCTGAC	3' UTR Serine Threonine Kinase	ND	ND
200	17065	T	A	T	A	0	17065	A	T	G	C	1	01	GC	TA	AT	1	1	TA	AT	TA	0	0	10	R6	CGGGAAGCTGAC	3' UTR Serine Threonine Kinase	ND	ND
202	16945	A	T	A	T	0	16945	T	A	G	C	1	01	GC	AT	TA	1	1	AT	TA	AT	0	0	10	R6	TGTATCAACTGTA	3' UTR Serine Threonine Kinase	ND	ND
206	16480	A	T	A	T	0	16480	T	A	C	G	1	01	CG	AT	TA	1	1	AT	TA	AT	0	0	10	R6	AAACTGAATCGCG	CDS Serine Threonine Kinase	Isoleucine	SS
207	16471	G	C	G	C	0	16471	G	C	T	A	1	01	TA	GC	CG	1	1	GC	GC	CG	0	0	10	R6	CGCGCCGGGACTG	CDS Serine Threonine Kinase	Proline	SS
208	16465	G	C	G	C	0	16465	G	C	T	A	1	01	TA	GC	CG	1	1	GC	GC	CG	0	0	10	R6	GGACTGATGGCC	CDS Serine Threonine Kinase	Isoleucine	SS
216	16084	T	A	T	A	0	16084	A	T	G	C	1	01	GC	TA	AT	1	1	TA	AT	TA	0	0	10	R6	ATGGGGTTTGCGG	CDS Serine Threonine Kinase	Alanine	SS	Triplet with 2 substitutions = Arginine
217	16082	C	G	C	G	0	16082	G	C	T	A	1	01	TA	CG	GC	1	1	CG	GC	CG	0	0	10	R6	ATGGGGTTTGCGG	CDS Serine Threonine Kinase	Alanine	Serine
222	15958	T	A	T	A	0	15958	A	T	C	G	1	01	CG	TA	AT	1	1	TA	AT	TA	0	0	10	R6	GGCCATTCGGGAG	CDS Serine Threonine Kinase	Arginine	SS
229	15811	T	A	T	A	0	15811	A	T	C	G	1	01	CG	TA	AT	1	1	TA	AT	TA	0	0	10	R6	GATTAATCCGG	CDS Serine Threonine Kinase	Leucine	Phenilalanine
230	15809	A	T	A	T	0	15809	T	A	C	G	1	01	CG	AT	TA	1	1	AT	TA	AT	0	0	10	R6	GATTAA TCCGG	CDS Serine Threonine Kinase	Leucine	SS
231	15808	T	A	T	A	0	15808	A	T	C	G	1	01	CG	TA	AT	1	1	TA	AT	TA	0	0	10	R6	GATTAATCCGG	CDS Serine Threonine Kinase	Glycine	SS
311	13579	G	C	G	C	0	13579	C	G	T	A	1	01	TA	GC	CG	1	1	GC	CG	GC	0	0	10	R6	GCTGTCGAGGTCG	5' UTR Serine Threonine Kinase	ND	ND
331	12455	C	G	C	G	0	12455	G	C	A	T	1	01	AT	CG	GC	1	1	CG	GC	CG	0	0	10	R6	AAGCCTCGTCGTC	5' UTR MFS1	ND	ND
332	12432	C	G	C	G	0	12432	G	C	A	T	1	01	AT	CG	GC	1	1	CG	GC	CG	0	0	10	R6	TTATTGCCGGAAT	5' UTR MFS1	ND	ND
344	11499	C	G	C	G	0	11499	G	C	A	T	1	01	AT	CG	GC	1	1	CG	GC	CG	0	0	10	R6	ACTCACCCTCATC	CDS MFS1	Threonine	SS
345	11457	G	C	G	C	0	11457	C	G	T	A	1	01	TA	GC	CG	1	1	GC	CG	GC	0	0	10	R6	ATGGCGTTGG	CDS MFS1	Alanine	SS
346	11457	T	A	T	A	0	11457	A	T	G	C	1	01	GC	TA	AT	1	1	TA	AT	TA	0	0	10	R6	ATGGCGTTGG	CDS MFS1	Leucine	SS
347	11454	G	C	G	C	0	11454	C	G	T	A	1	01	TA	GC	CG	1	1	GC	CG	GC	0	0	10	R6	ATGGCG TTGG	CDS MFS1	Leucine	SS
348	11352	C	G	C	G	0	11352	G	C	A	T	1	01	AT	CG	GC	1	1	CG	GC	CG	0	0	10	R6	CATCCACCTCCTC	CDS MFS1	INTRON	ND
350	11339	C	G	C	G	0	11339	G	C	A	T	1	01	AT	CG	GC	1	1	CG	GC	CG	0	0	10	R6	CAGCATCGACGAC	CDS MFS1	Isoleucine	SS
356	11045	C	G	C	G	0	11045	G	C	A	T	1	01	AT	CG	GC	1	1	CG	GC	CG	0	0	10	R6	TCCGGCGCCAT	CDS MFS1	Glycine	SS
357	11042	C	G	C	G	0	11042	G	C	A	T	1	01	AT	CG	GC	1	1	CG	GC	CG	0	0	10	R6	TCCGGCGCCAT	CDS MFS1	Alanine	SS
376	9703	T	A	T	A	0	9703	A	T	C	G	1	01	CG	TA	AT	1	1	TA	AT	TA	0	0	10	R6	TACCCTTGTTTTG	3' UTR MFS1	ND	ND
377	9731	C	G	C	G	0	9631	G	C	A	T	1	01	AT	CG	GC	1	1	CG	GC	CG	0	0	10	R6	TTGGCGCCGCGAT	3' UTR MFS1	ND	ND
382	8555	G	C	G	C	0	8555	C	G	A	T	1	01	AT	GC	CG	1	1	GC	CG	GC	0	0	10	R6	TTGGTCGCGAA AC	CDS PYC	Arginine	SS
383	8551	A	T	A	T	0	8551	T	A	C	G	1	01	CG	AT	TA	1	1	AT	TA	AT	0	0	10	R6	TTGGTCGCGAA AC	CDS PYC	Valine	SS
390	7750	G	C	G	C	0	7750	C	G	T	A	1	01	TA	GC	CG	1	1	GC	CG	GC	0	0	10	R6	GCGGAGGTGGTGA	CDS PYC	Histidine	SS
399	7106	C	G	C	G	0	7106	G	C	A	T	1	01	AT	CG	GC	1	1	CG	GC	CG	0	0	10	R6	TCGGCACAGCTTT	CDS PYC	Valine	Methionine
409	6782	G	C	G	C	0	6782	C	G	T	A	1	01	TA	GC	CG	1	1	GC	CG	GC	0	0	10	R6	AGCATCGTCGTAG	CDS PYC	Aspartic Acid	SS
411	6765	T	A	T	A	0	6765	A	T	G	C	1	01	GC	TA	AT	1	1	TA	AT	TA	0	0	10	R6	TGGGTATGATAGC	CDS PYC	Isoleucine	Valine
412	6752	C	G	C	G	0	6752	G	C	A	T	1	01	AT	CG	GC	1	1	CG	GC	CG	0	0	10	R6	CTCGCCCTTGAAC	CDS PYC	Lysine	SS
413	6704	G	C	G	C	0	6704	C	G	T	A	1	01	TA	GC	CG	1	1	GC	CG	GC	0	0	10	R6	GTTGACGACGACC	CDS PYC	Valine	SS
414	6678	G	C	G	C	0	6678	C	G	T	A	1	01	TA	GC	CG	1	1	GC	CG	GC	0	0	10	R6	TGAGCAGCTTTTG	CDS PYC	Leucine	Phenilalanine
415	6665	A	T	A	T	0	6665	T	A	C	G	1	01	CG	AT	TA	1	1	AT	TA	AT	0	0	10	R6	CGCGCGA TTCTGG	CDS PYC	Asparagine	SS
416	6653	G	C	G	C	0	6653	C	G	T	A	1	01	TA	GC	CG	1	1	GC	CG	GC	0	0	10	R6	GCTGCCGATCAGC	CDS PYC	Isoleucine	SS
428	6349	G	C	G	C	0	6349	C	G	T	A	1	01	TA	GC	CG	1	1	GC	CG	GC	0	0	10	R6	GCGTTCGTATCAC	CDS PYC	INTRON	ND
439	6076	A	T	A	T	0	6076	T	A	C	G	1	01	CG	AT	TA	1	1	AT	TA	AT	0	0	10	R6	CTCGATAAAGTAA	CDS PYC	Phenylalanine	SS
454	5435	G	C	G	C	0	5435	C	G	T	A	1	01	TA	GC	CG	1	1	GC	CG	GC	0	0	10	R6	CGCCTGGAAGCGA	CDS PYC	INTRON	ND
455	5417	T	A	T	A	0	5417	A	T	G	C	1	01	GC	TA	AT	1	1	TA	AT	TA	0	0	10	R6	TAGTAGTGTTTCG	CDS PYC	INTRON	ND
456	5397	C	G	C	G	0	5397	G	C	A	T	1	01	AT	CG	GC	1	1	CG	GC	CG	0	0	10	R6	GTTTTTCTCCCCA	CDS PYC	INTRON	ND
459	5310	A	T	A	T	0	5310	T	A	C	G	1	01	CG	AT	TA	1	1	AT	TA	AT	0	0	10	R6	GCCAACAGGAGTAT	CDS PYC	Proline	SS
460	5304	A	T	A	T	0	5304	T	A	C	G	1	01	CG	AT	TA	1	1	AT	TA	AT	0	0	10	R6	GCCAACAGGAGTAT	CDS PYC	Tyrosine	SS
468	4824	G	C	G	C	0	4824	C	G	T	A	1	01	TA	GC	CG	1	1	GC	CG	GC	0	0	10	R6	GAATGAGGAGAGA	5'UTR PYC	ND	ND
469	4817	G	C	G	C	0	4817	C	G	T	A	1	01	TA	GC	CG	1	1	GC	CG	GC	0	0	10	R6	GAATGAGGAGAGA	5'UTR PYC	ND	ND
470	4707	A	T	A	T	0	4707	T	A	C	G	1	01	CG	AT	TA	1	1	AT	TA	AT	0	0	10	R6	TCACACAGCCGAG	5'UTR PYC	ND	ND
489	4037	T	A	T	A	0	4037	A	T	G	C	1	01	GC	TA	AT	1	1	TA	AT	TA	0	0	10	R6	ACCACGTCTCACC	5'UTR PYC	ND	ND
494	3820	C	G	C	G	0	3820	G	C	T	A	1	01	TA	CG	GC	1	1	CG	GC	CG	0	0	10	R6	GTTGCAGAGGTCC	5'UTR PYC	ND	ND
495	3814	T	A	T	A	0	3814	A	T	G	C	1	01	GC	TA	AT	1	1	TA	AT	TA	0	0	10	R6	GTTGCAGAGGT CC	5'UTR PYC	ND	ND
502	3161	C	G	C	G	0	3161	G	C	A	T	1	01	AT	CG	GC	1	1	CG	GC	CG	0	0	10	R6	GCCATGCCAGGCC	5' UTR Thieredoxin-Related	ND	ND
503	3009	T	A	T	A	0	3009	A	T	G	C	1	01	GC	TA	AT	1	1	TA	AT	TA	0	0	10	R6	TATCATTGTCCAA	5' UTR Thieredoxin-Related	ND	ND
507	2688	C	G	C	G	0	2688	G	C	T	A	1	01	TA	CG	GC	1	1	CG	GC	CG	0	0	10	R6	CAATTTCTCCACC	5' UTR Thieredoxin-Related	ND	ND
520	1226	C	G	C	G	0	1226	G	C	–	–	1	01	––	CG	GC	1	1	CG	GC	CG	0	0	10	R6	TACGTACATCCCT	3' UTR Thieredoxin-Related	ND	ND
522	1178	C	G	C	G	0	1178	G	C	A	T	1	01	AT	CG	GC	1	1	CG	GC	CG	0	0	10	R6	ATGTTGCCAACTG	3' UTR Thieredoxin-Related	ND	ND
531	1016	C	G	C	G	0	1016	G	C	A	T	1	01	AT	CG	GC	1	1	CG	GC	CG	0	0	10	R6	GCCATTCGATCCG	3' UTR Thieredoxin-Related	ND	ND
534	972	C	G	C	G	0	972	G	C	A	T	1	01	AT	CG	GC	1	1	CG	GC	CG	0	0	10	R6	TGAAAGCTCTTGC	3' UTR Thieredoxin-Related	ND	ND
535	967	G	C	G	C	0	967	C	C	T	A	1	01	TA	GC	CG	1	1	GC	CC	CC	1	0	10	R6	TGAAAGCTCTTG C	3' UTR Thieredoxin-Related	ND	ND
536	46913/956	C	G	G	C	1	46913/956	G	C	T	A	1	11	TA	CG	GC	1	1	GC	GC	CG	0	0	10	R6	GCCCCACCCAGGT	3' UTR Thieredoxin-Related	ND	ND
540	798	G	C	G	C	0	798	T	A	A	T	1	01	AT	GC	CG	1	1	GC	TA	AT	1	0	10	R6	CA-TTAGAGA	3' UTR Thieredoxin-Related	ND	ND

## Sheet: R7 Phen
N°	AlignPOS	Ref7	RefComp7	Alt7	AltComp7	Phen(M7xRef7)	AlignPOS	Ref6	RefComp6	Alt6	AltComp6	Phen(M6xRef6)	PhenCross1vsPhenCross2	Alt6:Alt6comp	Ref7:Ref7comp	Ref7comp:Ref7	Scoring ConcaAlt6vsRef7	Cross result 6	Alt7:Alt7comp	Ref6:Ref6comp	Ref6comp:Ref6	Scoring ConcaAlt7vsRef6	Cross result 7	Concatenate cross results	Phenotype Score	SNP Sequence	SNP Localisation	AA	SS/NSS
2	8438	G	C	A	T	1	8438	DEL	DEL	DEL	DEL	0	10	DELDEL	GC	CG	1	0	AT	DELDEL	DELDEL	1	1	01	R7	CTAATTGCGAGTA	3' UTR NF-X1	ND	ND
8	9015	C	G	T	A	1	9015	C	G	C	G	0	10	CG	CG	GC	0	0	TA	CG	GC	1	1	01	R7	CAGCTCCTTGGCC	CDS NF-X1	Lysine	SS
42	11422	A	T	G	C	1	11422	A	T	A	T	0	10	AT	AT	TA	0	0	GC	AT	TA	1	1	01	R7	CGCAGTAGTGAAC	CDS NF-X1	Tyrosine	Histidine
49	11931	T	A	C	G	1	11931	T	A	T	A	0	10	TA	TA	AT	0	0	CG	TA	AT	1	1	01	R7	TGGCCATGATCGA	CDS NF-X1	Histidine	Arginine
59	12903	A	T	G	C	1	12903	A	T	A	T	0	10	GC	AT	TA	1	0	GC	AT	TA	1	1	01	R7	ACGAAAAGCCCTCC	CDS Cyclophilin	Lysine	Arginine
56	35303	T	A	C	G	1	35303	T	A	T	A	0	10	TA	TA	AT	0	0	CG	TA	AT	1	1	01	R7	CCCGCTAGCGACT	5' UTR MFS1	ND	ND
67	16040	T	A	C	G	1	16040	A	T	A	T	0	10	AT	TA	AT	0	0	CG	AT	TA	1	1	01	R7	TGCTGCTTTGGT	CDS MSD	INTRON	ND
69	16044	G	C	A	G	1	16044	C	G	C	G	0	10	CG	GC	CG	0	0	AG	CG	GC	1	1	01	R7	TGCTGCTTTGGT	CDS MSD	INTRON	ND
71	16116	A	T	T	A	1	16116	C	G	C	G	0	10	CG	AT	TA	1	0	TA	CG	GC	1	1	01	R7	ACATGAAGGACAT	CDS MSD	Proline	SS
72	16163	G	C	C	G	1	16163	A	T	A	T	0	10	AT	GC	CG	1	0	CG	AT	TA	1	1	01	R7	GCCGTAGTAGCGA	CDS MSD	Leucine	Valine
73	16208	T	A	C	G	1	16208	A	T	A	T	0	10	AT	TA	AT	0	0	CG	AT	TA	1	1	01	R7	TGTTGATGTCGTG	CDS MSD	Isoleucine	Valine
74	16225	C	G	T	A	1	16225	G	C	G	C	0	10	GC	CG	GC	0	0	TA	GC	CG	1	1	01	R7	GAGATGCTCTTCT	CDS MSD	Serine	Asparagine
76	16297	T	A	C	G	1	16297	A	T	A	T	0	10	AT	TA	AT	0	0	CG	AT	TA	1	1	01	R7	CTCCGCTTTCGCC	5' UTR MSD	ND	ND
101	20845	T	A	C	G	1	20845	T	A	T	A	0	10	TA	TA	AT	0	0	CG	TA	AT	1	1	01	R7	TCGGTTTGGGTTT	CDS Flavin monox	Phenylalanine	SS
109	22767	A	T	G	C	1	22767	T	A	T	A	0	10	TA	AT	TA	0	0	GC	TA	AT	1	1	01	R7	CTTGCCACGCAGT	3' UTR Actin Reg Prot	ND	ND
110	23451	A	T	G	C	1	23451	T	A	T	A	0	10	TA	AT	TA	0	0	GC	TA	AT	1	1	01	R7	ACACCAAGAAGCG	CDS Actin Reg Prot	INTRON	ND
112	24084	A	T	C	G	1	24084	A	T	A	T	0	10	AT	AT	TA	0	0	CG	AT	TA	1	1	01	R7	ATTGGTAGTCTGG	5' UTR Actin Reg Prot	ND	ND
144	25317	C	G	T	A	1	25317	G	C	G	C	0	10	GC	CG	GC	0	0	TA	GC	CG	1	1	01	R7	AAGGCACTCCATA	CDS Exon	Serine	Asparagine
145	25328	A	T	C	G	1	25328	A	T	A	T	0	10	AT	AT	TA	0	0	CG	AT	TA	1	1	01	R7	TACTTGAAGAGG	CDS Exon	Leucine	SS
146	25416	G	C	A	T	1	25416	C	G	C	G	0	10	CG	GC	CG	0	0	AT	CG	GC	1	1	01	R7	GCCGCGGTTCTGT	CDS Exon	Threonine	Methionine
148	24528	T	A	C	G	1	24528	A	T	A	T	0	10	AT	TA	AT	0	0	CG	AT	TA	1	1	01	R7	TCGGAATCTCCGT	CDS Exon	Aspartic Acid	Glycine
155	26280	A	T	G	C	1	26280	T	A	T	A	0	10	TA	AT	TA	0	0	GC	TA	AT	1	1	01	R7	GGCCTTATACCAA	5' UTR Cyp52	ND	ND
171	28017	A	T	G	C	1	28017	T	A	T	A	0	10	TA	AT	TA	0	0	GC	TA	AT	1	1	01	R7	ATTTGAAAGCTAT	CDS Cyp52	Glutamic acid	SS
186	30084	C	G	T	A	1	30084	G	C	G	C	0	10	GC	CG	GC	0	0	TA	GC	CG	1	1	01	R7	CGGCCTCCTCATG	CDS Exon	Leucine	SS
187	30093	G	C	A	T	1	30093	C	G	C	G	0	10	CG	GC	CG	0	0	AT	CG	GC	1	1	01	R7	CATGCGGGACGGA	CDS Exon	Arginine	SS
188	30126	A	T	C	G	1	30126	T	A	T	A	0	10	TA	AT	TA	0	0	CG	TA	AT	1	1	01	R7	CGGTCTATGCGGC	CDS Exon	Leucine	SS
189	30180	C	G	A	T	1	30180	G	C	G	C	0	10	GC	CG	GC	0	0	AT	GC	CG	1	1	01	R7	TCCCGCCTATCTC	CDS Exon	Alanine	SS
196	30520	GGGAC	CCCTG	–	–	1	30520	GGGAC	CCCTG	GGGAC	CCCTG	0	10	GGGACCCCTG	GGGACCCCTG	CCCTGGGGAC	0	0	––	GGGACCCCTG	CCCTGGGGAC	1	1	01	R7	CCCTG	3' UTR Exon	DEL	ND
197	30732	A	T	C	G	1	30732	T	A	T	A	0	10	TA	AT	TA	0	0	CG	TA	AT	1	1	01	R7	GGTCGCAATGATC	3' UTR Exon	ND	ND
218	31841	A	T	G	C	1	31841	T	A	T	A	0	10	TA	AT	TA	0	0	GC	TA	AT	1	1	01	R7	AGTGCGAATGTCG	CDS Serine Threonine Kinase	Isoleucine	Methionine
220	31889	A	T	G	C	1	31889	T	A	T	A	0	10	TA	AT	TA	0	0	GC	TA	AT	1	1	01	R7	GGGGAAAGGGGAG	CDS Serine Threonine Kinase	Proline	SS
221	31898	A	T	G	C	1	31898	T	A	T	A	0	10	TA	AT	TA	0	0	GC	TA	AT	1	1	01	R7	GGAGGTAGAAGAG	CDS Serine Threonine Kinase	Serine	SS
226	32036	T	A	C	G	1	32036	A	T	A	T	0	10	AT	TA	AT	0	0	CG	AT	TA	1	1	01	R7	GTGGGTTGGTTGA	CDS Serine Threonine Kinase	Proline	SS
232	32213	G	C	A	T	1	32213	C	G	C	G	0	10	CG	GC	CG	0	0	AT	CG	GC	1	1	01	R7	GGCGGTAGGAGGA	CDS Serine Threonine Kinase	Tyrosine	SS
233	32216	G	C	A	T	1	32216	C	G	C	G	0	10	CG	GC	CG	0	0	AT	CG	GC	1	1	01	R7	GGCGGTAGGAGGA	CDS Serine Threonine Kinase	Serine	SS
234	32225	T	A	G	C	1	32225	A	T	A	T	0	10	AT	TA	AT	0	0	GC	AT	TA	1	1	01	R7	GGAGTGTGGAGTG	CDS Serine Threonine Kinase	Proline	SS
235	32231	G	C	A	T	1	32231	C	G	C	G	0	10	CG	GC	CG	0	0	AT	CG	GC	1	1	01	R7	TGGAGTGAGGGTG	CDS Serine Threonine Kinase	Leucine	SS
242	32363	A	T	G	C	1	32363	T	A	T	A	0	10	TA	AT	TA	0	0	GC	TA	AT	1	1	01	R7	GCGAGAATTGTTG	CDS Serine Threonine Kinase	Asparagine	SS
254	32627	C	G	A	T	1	32627	G	C	G	C	0	10	GC	CG	GC	0	0	AT	GC	CG	1	1	01	R7	TCGAATCACGGTC	CDS Serine Threonine Kinase	Valine	SS
258	32765	T	A	C	G	1	32765	A	T	A	T	0	10	AT	TA	AT	0	0	CG	AT	TA	1	1	01	R7	ATCAGGTACCTGA	CDS Serine Threonine Kinase	Valine	SS
261	32798	G	C	A	T	1	32798	C	G	C	G	0	10	CG	GC	CG	0	0	AT	CG	GC	1	1	01	R7	CTCCAGGCGTCTC	CDS Serine Threonine Kinase	Arginine	SS
268	32963	C	G	T	A	1	32963	G	C	G	C	0	10	GC	CG	GC	0	0	TA	GC	CG	1	1	01	R7	TTTGCGCTGTTCC	CDS Serine Threonine Kinase	Glutamine	SS
275	33122	C	G	T	A	1	33122	G	C	G	C	0	10	GC	CG	GC	0	0	TA	GC	CG	1	1	01	R7	CAGCTTCAAGATC	CDS Serine Threonine Kinase	Leucine	SS
289	33680	A	T	G	C	1	33680	T	A	T	A	0	10	TA	AT	TA	0	0	GC	TA	AT	1	1	01	R7	CCGGACAATACTC	CDS Serine Threonine Kinase	Cysteine	Arginine
292	33737	G	C	A	T	1	33737	C	G	C	G	0	10	CG	GC	CG	0	0	AT	CG	GC	1	1	01	R7	TCTCGCGATGTGT	CDS Serine Threonine Kinase	Isoleucine	SS
293	33758	T	A	G	C	1	33758	A	T	A	T	0	10	AT	TA	AT	0	0	GC	AT	TA	1	1	01	R7	GAGAATTGTCGAT	CDS Serine Threonine Kinase	Glutamine	Proline
294	33764	G	C	A	T	1	33764	C	G	C	G	0	10	CG	GC	CG	0	0	AT	CG	GC	1	1	01	R7	GTCGATGGTGGTG	CDS Serine Threonine Kinase	Histidine	Tyrosine
303	34059	A	T	C	G	1	34059	T	A	T	A	0	10	TA	AT	TA	0	0	CG	TA	AT	1	1	01	R7	CAAGGCAGTCATC	CDS Serine Threonine Kinase	INTRON	ND
304	34065SEQERROR	A	T	-	-	1	34065	UN	UN	UN	UN	0	10	UNUN	AT	TA	1	0	--	UNUN	UNUN	1	1	01	R7	A	CDS Serine Threonine Kinase	INTRON	ND
310	34333	G	C	A	T	1	34333	C	G	C	G	0	10	CG	GC	CG	0	0	AT	CG	GC	1	1	01	R7	ACAGCGGATCGTG	5' UTR Serine Threonine Kinase	ND	ND
328	35251SeqError	TTA	AAT	–	–	1	35251	A--	T--	A--	T--	0	10	A--T--	TTAAAT	AATTTA	1	0	––	A--T--	T--A--	1	1	01	R7	TAA/AAT (deleted)	5' UTR MFS1	ND	ND
340	36315	T	A	C	G	1	36315	A	T	A	T	0	10	AT	TA	AT	0	0	CG	AT	TA	1	1	01	R7	AACTCTTCCGAAG	CDS MFS1	Serine	Proline
349	36572	C	G	T	A	1	36572	G	C	G	C	0	10	GC	CG	GC	0	0	TA	GC	CG	1	1	01	R7	CTCCTCCAGCATC	CDS MFS1	INTRON	ND
381	39302	A	T	G	C	1	39302	T	A	T	A	0	10	TA	AT	TA	0	0	GC	TA	AT	1	1	01	R7	CCCCGAATCGGCC	CDS PYC	Aspartic Acid	SS
385	39449	G	C	A	T	1	39449	C	G	C	G	0	10	CG	GC	CG	0	0	AT	CG	GC	1	1	01	R7	GATGATGATTTTC	CDS PYC	Isoleucine	SS
386	39452	T	A	C	G	1	39452	A	T	A	T	0	10	AT	TA	AT	0	0	CG	AT	TA	1	1	01	R7	GATGATGATTTTC	CDS PYC	Lysine	SS
387	39467	C	G	T	A	1	39467	G	C	G	C	0	10	GC	CG	GC	0	0	TA	GC	CG	1	1	01	R7	CTCCAGCTCCACG	CDS PYC	Glutamic acid	SS
403	40900/6971	G	C	T	A	1	40900/6971	G	C	G	C	0	10	GC	GC	CG	0	0	TA	GC	CG	1	1	01	R7	GATGTTGAGAAGA	CDS PYC	Leucine	SS
410	41095	G	C	T	A	1	41095	C	G	C	G	0	10	CG	GC	CG	0	0	TA	CG	GC	1	1	01	R7	GTCGTAGAGGGTG	CDS PYC	Leucine	SS
418	41296	G	C	A	T	1	41296	C	G	C	G	0	10	CG	GC	CG	0	0	AT	CG	GC	1	1	01	R7	GGTGAGGAGGGAA	CDS PYC	Leucine	SS
419	41302	A	T	G	C	1	41302	T	A	T	A	0	10	TA	AT	TA	0	0	GC	TA	AT	1	1	01	R7	GGAGGGAAGCGAG	CDS PYC	Serine	Proline
422	41410	T	A	C	G	1	41410	A	T	A	T	0	10	AT	TA	AT	0	0	CG	AT	TA	1	1	01	R7	GCATTTTACCAAC	CDS PYC	Valine	SS
432	41681	A	T	C	G	1	41681	T	A	T	A	0	10	TA	AT	TA	0	0	CG	TA	AT	1	1	01	R7	CAGACCAAGCTGT	CDS PYC	Leucine	SS
436	41762	G	C	A	T	1	41762	C	G	C	G	0	10	CG	GC	CG	0	0	AT	CG	GC	1	1	01	R7	ATGGTGTGCTCG	CDS PYC	Histidine	SS
437	41765	C	G	T	A	1	41765	G	C	G	C	0	10	GC	CG	GC	0	0	TA	GC	CG	1	1	01	R7	ATGGTGTGCTCG	CDS PYC	Glutamic acid	SS
440	41804	G	C	T	A	1	41804	C	G	C	G	0	10	CG	GC	CG	0	0	TA	CG	GC	1	1	01	R7	GTAATGGCGACCC	CDS PYC	Arginine	SS
441	41816	A	T	G	C	1	41816	T	A	T	A	0	10	TA	AT	TA	0	0	GC	TA	AT	1	1	01	R7	TCCTGATCGACCA	CDS PYC	Aspartic Acid	SS
442	41819	G	C	A	T	1	41819	C	G	C	G	0	10	CG	GC	CG	0	0	AT	CG	GC	1	1	01	R7	TCCTGATCGACCA	CDS PYC	Valine	SS
446	41909	G	C	A	T	1	41909	C	G	C	G	0	10	CG	GC	CG	0	0	AT	CG	GC	1	1	01	R7	CTCTTGGGGTAGA	CDS PYC	Proline	SS
448	41945	T	A	C	G	1	41945	A	T	A	T	0	10	AT	TA	AT	0	0	CG	AT	TA	1	1	01	R7	GACCTTTTGGTGA	CDS PYC	Glutamine	Histidine
449	41993	G	C	A	T	1	41993	C	T	C	T	0	10	CT	GC	CG	1	0	AT	CT	TC	1	1	01	R7	GACGACGTTGCCA	CDS PYC	Asparagine	SS
450	41999	A	T	G	C	1	41999	A	T	A	T	0	10	AT	AT	TA	0	0	GC	AT	TA	1	1	01	R7	GACGACGTTGCCA	CDS PYC	Histidine	SS
474	43456	T	A	C	G	1	43456	A	T	A	T	0	10	AT	TA	AT	0	0	CG	AT	TA	1	1	01	R7	TCGTCGTGAGATT	5' UTR PYC	ND	ND
475	43462	T	A	C	G	1	43462	A	T	A	T	0	10	AT	TA	AT	0	0	CG	AT	TA	1	1	01	R7	TCGTCGTGAGATT	5' UTR PYC	ND	ND
492	44010	A	T	C	G	1	44010	T	A	T	A	0	10	TA	AT	TA	0	0	CG	TA	AT	1	1	01	R7	AGAGAATGTCTCC	5' UTR PYC	ND	ND
493	44014	C	G	T	A	1	44014	G	C	G	G	0	10	GG	CG	GC	1	0	TA	GC	CG	1	1	01	R7	AGAGAATGTCTCC	5' UTR PYC	ND	ND
497	44228	G	C	C	G	1	44228	T	A	T	A	0	10	TA	GC	CG	1	0	CG	TA	AT	1	1	01	R7	GCCTTTG GCTCAG	5' UTR PYC	ND	ND
499	44716	G	C	A	T	1	44616	C	G	C	G	0	10	CG	GC	CG	0	0	AT	CG	GC	1	1	01	R7	GTCCCTGGCGTAC	5' UTR PYC	ND	ND
500	44736	T	A	C	G	1	44637	A	T	A	T	0	10	AT	TA	AT	0	0	CG	AT	TA	1	1	01	R7	CGTCAATATTCAG	5' UTR PYC	ND	ND
501	44666	C	G	T	A	1	44666	G	C	G	C	0	10	GC	CG	GC	0	0	TA	GC	CG	1	1	01	R7	CCGCAACAATCTC	5' UTR PYC	ND	ND
504	44994	T	A	C	G	1	44994	A	T	A	T	0	10	AT	TA	AT	0	0	CG	AT	TA	1	1	01	R7	CTTTCATGACACC	5' UTR Thieredoxin-Related	ND	ND
508	45228	T	A	C	G	1	45228	A	T	A	T	0	10	AT	TA	AT	0	0	CG	AT	TA	1	1	01	R7	TAGTCTTCAAGAC	5' UTR Thieredoxin-Related	ND	ND
521	46658	G	C	T	A	1	46658	C	G	C	G	0	10	CG	GC	CG	0	0	TA	CG	GC	1	1	01	R7	TCACACGGTCTCC	3' UTR Thieredoxin-Related	ND	ND
527	46807	T	A	G	C	1	46807	A	T	A	T	0	10	AT	TA	AT	0	0	GC	AT	TA	1	1	01	R7	CACACCTCGCGTC	3' UTR Thieredoxin-Related	ND	ND
537	46980	C	G	T	A	1	46980	G	C	G	C	0	10	GC	CG	GC	0	0	TA	GC	CG	1	1	01	R7	ATCTTCCACAGGA	3' UTR Thieredoxin-Related	ND	ND
